# Supplementary material for: A global systematic review of forest management institutions: towards a new research agenda
Source: Landsc Ecol. 2022 Dec 24;38(2):307–26. doi: 10.1007/s10980-022-01577-8 (PMC9789374; doi:10.1007/s10980-022-01577-8)
Supplement: Supplementary file 1 — Supplementary file1 (XLSX 108 kb) [file 10980_2022_1577_MOESM1_ESM.xlsx]

## Sheet: Sheet1
Title of papers	Names of authors	Year of publication	Cases	Institutions as structures (informal) - ISI [Village forest management committees Traditional councils Village councils] Community based institutions	Institutions as structures (formal) - ISF [Civil Society Organizations (CSOs) Community Based Organizations (CBOs) Cooperatives NGOs State Organizations Government Organizations, Ministries District forest officials	Institutions as processes (formal) - IPF [Formal institutions Legal framework Exogenous institutions International agreements Policies Laws Institutional bricolage Governance Institutional change Hybrid institutions]	Institutions as processes (informal) - IPI [Endogenous institutions Cultural institutions Indigenous practices Informal institutions Traditional institutions customs rules traditions beliefs norms Customary rules]	Region	Country/ies	Methods/ research type	Key conclusions/ findings/outcomes linked to forest & forest resources	Institutional determinants/	Institutional outcomes		Awareness of people	Compliance	Ressource under consideration	Suggested future research themes	Forest regime
Assessing the impact of international conservation aid on deforestation in sub-Saharan Africa	Bare et al., 2015	2015	42			Protected area governance		Africa	42 SSA countries (not specified)	Compiled a dataset that includes longitudinal data on country-level measures of deforestation, conservation aid, other drivers of deforestation, and various controls for 42 SSA countries. Quantitative	In heavily forested countries, development projects designed to support conservation work initially in conditions of good governance, but that conservation aid alone is insufficient to mitigate larger deforestation drivers.	patterns of conservation aid and its impact (with one to five-year lags), measured as deforestation rate, controlling for other factors that may also affect deforestation, including rural population, protected areas (PAs), governance, and other economic and commodity production variables. (economic)	governance quality in high forest cover countries moderates these effects such that deforestation rates are reduced (ecological +)	ecological+	Yes	Yes	forest resources, as well as non-timber forest products	Update and automate the collection of data on flows of conservation-related aid, in greater detail, and to examine the effect of leakage outside of PAs in more detail.	National parks
Foreign direct investment, bad governance and forest resources degradation: evidence in Sub-Saharan Africa.	Assa, 2018	2018	1		Multinational corporations			Africa	38 SSA countries: Angola Cape verde Madagascar Swaziland Burundi Ethiopia Mali Chad Benin Gabon Mozambique Togo Burkina Ghana Malawi Tanzania Botswana Gambia Mauritius Uganda Central Africa Rep. E. Guinea Niger South Africa Cote d’Ivoire Kenya Nigeria Zambia Cameroun Liberia Rwanda Zimbabwe Congo. Demo. Rep. Lesotho Sudan Congo Guinea-Bissau Senegal	In heavily forested countries, development projects designed to support conservation work initially in conditions of good governance, but that conservation aid alone is insufficient to mitigate larger deforestation drivers. (Quantitative	This means that multinational corporations activities are associated with a lost of forest cover due to the low level of governance in SSA.	Foreign direct ivestment (economic)	forest degradation (ecological -)	ecological -	Yes	No	Timber and biodiversity	Wether foreign aid have positive externalities on forest protection	Forest reserves
Institutional Constraints and the Forest Transition in Tropical Developing Countries	Barbier, 2019	2019	1			policy and legal framework for sustainable forest management, rule of law and voice and accountability		Africa	Burundi, Cape verde, Cota D'Ivore, Gambia, Ghana, Rwanda, Sierra Leone,	examining the probability of a forest transition occurring for 101 tropical developing countries over 1990 to 2015, utilizing country data from the Global Forest Resource Assessment (Keenan et al. 2015) and a variety of country-wide institutional data sets. Quantitative	not all the institutional indicators analyzed affect the likelihood of the forest transition, and one economy-wide indicator appears to delay the transition. Nevertheless, the results illustrate the importance of understanding how institutional indicators affect the decisions of economic agents concerning land clearing as well as forest management practices and policies.	Forest transition , depending on: Rural population growth (annual %), Agricultural land (% of land area)/100, Forest rents (% of GDP)/100, Share (%) of rural population near good quality roads)/100, Rule of law (2010–2015 average), Voice and accountability (2010–2015 average), Political stability (2010–2015 average), Dummy variable if forest policy and legal framework support sustainable forest m…	Forest protection or conservation (ecological +)	ecological +	Yes	Yes	Biodiversity	Further research analyzing the relationship between institutions and the forest transition would also benefit from better cross-country indicators of forest management institutions.	Forest reserves
Influence of forest management systems on natural resource use and provision of ecosystem services in Tanzania	Strauch et al., 2016	2016	1	Traditional Leaders, village government	district government		local customs and traditional rules	Africa	Tanzania	Participatory Rural Appraisal exercises which included a reconnaissance survey of the villages, participant observations, initial interactive learning and shared knowledge, single-gender focus group discussions, structured questionnaire (Quantitative	Traditional management practices resulted in improved forest condition and surface water quality. This research provides an essential case study demonstrating the importance of TRM in shaping decision frameworks for natural resource planning and management.	Understood regulations governing managed forests (Legal)	improved forest condition and surface water quality (ecological +)	ecological +	Yes	Yes	Timber and biodiversity		Co-management
Does forest certification enhance forest structure? Empirical evidence from certified community-based forest management in Kilwa District, Tanzania	Kalonga et al., 2015	2015	1	Village Councils (VCs)	Forest Stewardship Council, Village Natural Resource Committees (VNRCs)	Forest certification		Africa	Tanzania	participatory rural appraisal (PRA) for key informants, and semi-structured interviews (Quantitative	Actors from certified forest communities were found to earn higher income than those from non- FSC forests, and experience significantly greater income equity.	Sustainable forest management (ecological)	Actors from certified forest communities were found to earn higher income (economic +)	economic +	Yes	Yes	Timber	This study provides baseline data for future assessment of income distribution among actors for the various forest management regimes in Tanzania and the African region as a whole	Community forestry
Participatory Forest Management in West Usambara Tanzania: What Is the Community Perception on Success?	Luswaga et al., 2020	2020	1		non-governmental organisations, or local government, village natural resource committees,	participatory forest management, joint forest management; community based forest management		Africa	Tanzania	household survey and focus group discussions (Quantitative	the perceived performance of the participatory programs in achieving the participation aims has been moderate with better results in the state forest jointly managed with the community	Training attendance, trust on institutions, and location were significant predictors of participation intensity of the households (Geographic, social)	the perceived performance of the participatory programs in achieving the participation aims has been moderate with better results in the state forest jointly managed with the community (political)	political	Yes	Yes	forest and forest-based resources		Co-management
Seeing white elephants? The production and communication of information in a locally-based monitoring system in Tanzania	Nielsen & Lund, 2012	2012	1		Village Natural Resource Councils, District Land and Natural Resource Office			Africa	Tanzania	comparing information from locally-based monitoring of forest condition and fi nancial transactions, as presented by community management institutions to higher authorities, with forest transect surveys and an audit of fi nancial accounts. Plus Interviews and observations. (qualitative)	Our results reveal contradictions between some information communicated by VNRCs in monthly reports under the locallybased monitoring system. This study serves to caution that the information produced and communicated under the locally-based monitoring system may be shaped by the incentives and power struggles surrounding the particular context within which the system is based and therefore canno…	production and communication of locally-based monitoring information on indicators of forest disturbance, wildlife densities and fi nancial transactions (ecological economic)	human disturbance observed in the forest (ecological -)	ecological -	Yes	No	forest conservation zone	use and consistency of information generated through locally-based monitoring in relation to conservation and development projects, including REDD+.	Co-management
Legitimacy of informal institutions in contemporary local forest management: insights from Ghana	Osei-Tutu et al., 2014	2014	5	fetish priesthood	local forestry and wildlife officers, site management boards, community level local government, churches		No hunting, eating or harming of monkeys, No entry into forest on certain days, No unauthorized tree cutting or farming in forest, No timber exploitation on the family land without prior informal permission. No visitation to stream in forest when menstruating or with black pot	Africa	Ghana	review of available reports, interviews, focus group discussions and personal observation, key informant interviews (Qualitative	due to modernization, including adoption of Christianity, formal education and commercialization, sacred myths alone do not provide legitimacy for the taboo norms any longer	The findings indicate that due to modernization, including adoption of Christianity, formal education and commercialization, sacred myths alone do not provide legitimacy for the taboo norms any longer. Socio-cultural	Non taboo norms have less legitimacy (legal )	political	Yes	Yes	BIodiversity		Sacred grooves
Stakeholders' perception of Forest and its Implications for Sustainable Forest Management in Ghana	Tindan et al., 2014	2014	1	Chieftancy	Forest services Division of the forestry commission of Ghana, assemblymembers	National Forest Plantation Development Programme (NFPDP)		Africa	Ghana	semi-structured interviews and questionnaires (mixed methods)	sustainable forest management is a collaborative efforts, hence at the local level efforts should be made to ensure participation of all stakeholders in the decision making, policy design and implementation.	forest management is a collaborative efforts, hence at the local level efforts should be made to ensure participation of all stakeholders in the decision making, policy design and implementation (political)	sustainable forest management (ecological +)	ecological +	Yes	No	forest and forest-based resources		Forest reserves
Management of Ghana’s modified taungya system: challenges and strategies for improvement	Acheaampong et al., 2016	2016	1		Forestry commission, ministry of food and agriculture, Modified Taungya committee,	MTS Agreement Document		Africa	Ghana	Survey, focus group discussion, key informant interviews (Mixed method	the quality of partnership among the actors impacts on the performance of the scheme: a co-management arrangement exclusively between the Forestry Commission and MTS farmer groups generated poorer results in terms of the quality of the timber stands, income-generating potential and motivation of the actors involved	the lack of regular income from timber until tree harvesting, the delay in signing MTS agreements, the absence of a clear mechanism for sharing the 40 % timber benefits among individual farmers, restrictions on tree and crop species allowed under the MTS, and inadequate support and supervision from the implementing agency demotivate farmers to invest labour in farm maintenance (economic)	poorer results in terms of the quality of the timber stands, income-generating potential and motivation of the actors involved (economic -)	economic -	yes	partially (inability of the forestry commission to satisfy the demands of the farmers)	Timber		Co-management
Assessment of forest management institutions and their initiatives in the rainforest communities of Cross River State, Nigeria.	Ajake & Anyandike, 2012	2012	1		NGOs, forestry department, village committees, elders and forest management committees			Africa	Nigeria	questionnaire survey and participatory rural appraisal methods (Quantitative	community forest management institutions and their initiatives have significant influence on forest ecosystem management than other institutions such as government and non-governmental organizations	sustainable harvesting techniques, encouragement of forest reservation (ecological)	sustainable forest ecosystem management (Ecological +)	ecological +	No	Yes	forest and forest-based resources		Co-management
Does participatory forest management program lead to efficient forest resource use and improved rural livelihoods? Experiences from Mua-Livulezi Forest Reserve, Malawi	Senganimalunje, 2016	2016	1		Forestry department, forest management committees, village natural ressource management committee	Participatory forest management		Africa	Malawi	focus group discussions and household interviews (Quantitative	Introduction of the co-management program has not brought out the expected outcomes in areas of community organization, forest access, forest product availability and commercialisation of forest products.	forests are an important natural capital for subsistence rather than cash income (economic)	Introduction of the co-management program has not brought out the expected outcomes in areas of community organization, forest access, forest product availability and commercialisation of forest products (economic -)	economic -	Yes	Yes	forests and forest products	Further data collection on forest use at household level over long period of time is recommended to better explain local heterogeneity and social differentiation as it relates to forest use and management. It is hoped this will in turn address challenges faced, including institutional arrangements and management of the resource to improve livelihoods of communities.	Co-management
Community perspective on state forest management regime and its implication on forest sustainability: a case study of Chobe Forest Reserve, Botswana.	Garekae et al., 2020	2020	1	village leadership,	Departments of Tourism (DOT), Forestry and Range, community-based groups (CBG), Village Forest Conservation Committee Resources (DFRR), Wildlife and National Parks (DWNP), and Crop Production (DCP), and non-governmental organizations (NGOs	State Forest Management Regime		Africa	Botswana	household survey and focus group discussions (Mixed method	Communities’ perspectives were expressed through three central aspects underpinning the management regime: (1) level of satisfaction on state forest management regime, (2) willingness to partake in conservation activities, and (3) consultation and involvement in decision-making.	focused on wildlife, with implementation spearheaded by wildlife agencies and this promoted sectoral bias (ecological)	formulation of regulations which infringes on the locals’ right to access and use of forest resources for livelihood sustenance (economic +)	economic +	Yes	Yes	Biodiversity		Forest reserves
Delivering community benefits through REDD+: Lessons from joint forest management in Zambia.	Leventon et al., 2014	2014	1			Joint ForestManagement, REDD+, policy context		Africa	Zambia	stakeholder and policy document analyses, informed by interviews (Qualitative	The findings highlight the way in which the politics and policies of forest governance in Zambia shape the on-the-ground JFM project and influence community benefits.	Safeguards to protect local people's rights and interests have been formulated in response concerns over the potential negative impact on communities of forest preservation (political)	JFM would be hindered in its delivery of REDD safeguards (political)	political	Yes	Yes	NTFPs		Co-management
Rethinking Rights and Interests of Local Communities in REDD+ Designs: Lessons Learnt from Current Forest Tenure Systems in Cameroon	Ngendakumana et al., 2013	2013	3		Common initiative groups, community forest users	Institutional and policy forestry frameworks of Cameroon REDD+ safeguards	Customary tenure	Africa	Cameroon	Semistructured questionnaires and focus group discussions about 7 key informants (Mixed method	Unless social safeguards such as tenure rights of rural communities and benefit sharing between all actors are integrated in the mechanism (REDD+ initiatives), efforts of reducing emissions from land uses, may result into similar failures observed in the on-going community forestry sector in Cameroon	Current tenure systems and the risks of related conflicts (legal abuses/excesses, lacunas as well as conflicting legal (lega) provisions and existing policy instruments)	Conflicts (social)	social	Yes	No	forest and forest-based resources	Use empirical evidence to enrich the on-going REDD safeguard debates and serve as guiding milestones towards the effectiveness of this initiative across the country and the continent.	Community forestry
A fine mess: bricolaged forest governance in Cameroon	Ingram et al., 2015	2015	1				Forestry and Wildlife Law	Africa	Cameroon	literature review, trade data, and observation in markets and key respondent interviews (Quantitative	outcomes and impacts of institutional design are extremely difficult to predict in the short term	Existence and intensity of governance arrangements for NTFP value chains (political)	It indicates strong trade-offs between natural, social and economic capital, creating winners (economic +)	economic +	Yes	Yes	NTFPs and wood for firewood	Efficacy of voluntary market standards. Refining the governance intensity scoring method, prior to testing on other chains and contexts. Understand the impact of multiple arrangements and configurations all along a value chain, and how they control access to resources and markets.	Forest reserves
Viability of community forests as social enterprises: A Cameroon case study	Foundjem-Tita et al., 2018	2018	1			Community forestry governance		Africa	Cameroon	Historical and analytical review of online scientific literature. Focus group discussion with some selected CFs. A project review based on online available project documents. (Qualitative	Community forests can be run as profitable enterprises. The legal form of the community forest, the kind of enterprise the community focuses on and the type of support received by the community forest are important drivers of viable community forest enterprises.	Profitability of community forest enterprises, business skills, contribution of community forest to community development and livelihoods. (economic)	community forests can be run as profitable enterprises (economic +)	economic +	Yes	yes	Timber and NTFPs	The study further notes the absence of a sustainable funding model for community forest enterprises and recommends that government should officially classify them in the social enterprise sector	Community forestry
Reconstituting the role of indigenous structures in protected forest management in Cameroon	Nkemnyi et al., 2016	2016	1	Traditional authorities, village the traditional council	Forest Agency, NGOs, local administrators, village development committee, women and youth groups, forest management committee,		customary rights to manage land, forest and natural resources, beliefs and norms	Africa	Cameroon	interviews, semi-structured questionnaires and field observations (Mixed method	major setback in attaining sustainable forest management does not necessarily lie in the conflicting interests of actors, but also in the social processes that guided the negotiation of these conflicting interests.	Processes initiated by bureaucratic institutions did not adequately appreciate the efforts of the existing indigenous structures. (political)	modelling of social change by the agents of change had negative impacts on governance outcomes and disrupted collaborative actions (political)	political	Yes	No	Biodiversity	There is a need to carefully explore and understand the various contexts inwhich these complex configurations influence forest management in order to foster sustainable collaborative management	Co-management
Leading rural land conflict as citizens and leaving it as denizens: Inside forest conservation politics in Burkina Faso	Karambiri & Brockhaus, 2019	2019	1	customary authorities	international conservation organization, local government leaders from Lalgaye municipality, ministries of environment and descentralized authorities			Africa	Burkina Faso	snowball technique, out in-depth and semi-structured interviews, and participant observation (Qualitative	Beyond confirming the fragile, processual, nature of citizenship these findings also bear theoretical and conceptual implications, challenge the mainstream way environmental politics are analysed	access to land and political inclusion (and exclusion) in the context of a forest conservation project (political)	Conflict between communities and conservaton actors or resistance to forest conservation (social)	social	Yes	No	forest conservation zone	the need to understand political belonging and citizenship as the very basis of environmental struggles.	Forest reserves
Two Sides of the Same Coin: Formal and Informal Institutional Synergy in a Case Study of Wildlife Governance in Ghana	Yeboah-Assiamah, 2019	2019	1	Chieftaincy, Traditional Priesthoods, Local gods and deities	Game & Wildlife Officials, Other state agencies including police, Management Committee & Board	Legislative instrument, Local by-laws	Local taboo, Belief systems, Contextual arrangements	Africa	Ghana	focus group discussions, in-depth interviews, and narrative, Key informant interviews (Qualitative	The study observes that the synergy between formal and informal institutions strengthens wildlife protection in BFMS and the surrounding villages.	The governance arrangement ensures that there is no institutional vacuum as local arrangements through the management committee (political)	Conservation of wildlife (ecological +)	ecological +	Yes	Yes	Biodiversity	Future studies should test the relationship between social dynamism, institutional compliance, and institutional evolution	Co-management
Decentralization and Community Forest Management in Burkina Faso: Constraints and Challenges	Coulibaly-Lingani et al., 2011	2011	1	village authorities,	NGOs, government agencies, forest management cooperatives, interest groups, forest management groups	law, rules and regulations		Africa	Burkina Faso	household survey, meetings, focus group discussions and interviews with key informants (Quantitative	The results indicate that participatory management program can be enhanced by changing the administrative structure of forest management groups in order to empower members in decision-making processes	Participation in decision-making, followed by participation in forest conservation and economic benefits were found to be the main factors influencing participation in the forest management program. Gender, household size, income source, land tenure status and technical assistance also appeared to influence members' participation in the program (economic, demographic)	sustainable forest management (ecological +)	ecological +	Yes	Yes	forest and forest-based resources		Co-management
Actors' perceptions of forest biodiversity values and policy issues related to REDD plus implementation in Peru	Entenmann & Schmitt, 2013	2013	1		Federal Ministry of Environment, Federal Ministry of Agriculture, private companies, NGOs, National Service of Protected Areas, national REDD+ working group	REDD+		Latin America	Peru	Semi-structured interviews (Qualitative)	Issues raised often were related to governance, socioeconomic aspects and land management in REDD+ implementation (47 % of the statements). Biodiversity issues were mentioned less often (23 %). Direct synergies between REDD+ and biodiversity conservation were assumed by most actors and few concrete risks and corresponding safeguards were mentioned. Actors mentioned 177 biodiversity conservation v…	Issues raised often were related to governance, socioeconomic aspects and land management in REDD+ implementation (47 % of the statements). Biodiversity issues were mentioned less often (23 %). Direct synergies between REDD+ and biodiversity conservation were assumed by most actors	The opportunity to foster conservation of use values as additional benefits from REDD+ Is generally recognised by the actors	ecological +	Yes	Yes	Biodiversity		Forest reserves
Adaptive Forest Governance in Northwestern Mato Grosso, Brazil: Pilot project outcomes across agrarian reform landscapes	Davenport et al, 2017	2017	2			Brazilian Forest Code, land use regulations, integrated conservation and sustainable development		Latin America	Brazil	Case study (qualitative)	Deforestation across settlements varied in association with synergies – or lack thereof – between policy instruments and socially embedded rules organizing economic alternatives to the dominant regional pattern of cattle ranching.	technical assistance, cooperative organization, environmental licensing, infrastructure, equitable contracts with surrounding indigenous communities and market development	deforestation stabilized at 45%, corresponding with the initiation of ICDP support	ecological +	Yes	Yes	Biodiversity		Forest reserves
Agroforestry governance for operationalising the landscape approach: connecting conservation and farming actors	Zinngrebe et al, 2020	2020	4	farmers’ organisations	governmental entities, and representatives from the private sector, NGOs, academia, and finance actors			Latin America	Peru, Hunduras	We used social network analysis to quantitatively and qualitatively analyzed	We conclude that redirecting both public and private funding towards continuous seed-funding for the facilitation of these integrated learning processes can transform landscape management and at the same time reduce transaction costs	results indicate incoherent and fragmented actor networks undermining the support for agroforestry on all levels	Building social capital among key actors on both national and local levels can reveal a strong potential for adaptive learning processes mainstreaming agroforestry as essential component of “good farming” and integrating incentive systems for a coherent and effective agroforestry governance.	social	Yes	No	Trees		Plantation forestry
Aiming for Sustainability and Scalability: Community Engagement in Forest Payment Schemes	Kowler et al, 2020	2020	3		forest management committees, community’s general assembly, local, regional, national government authorities			Latin America	Peru	case study (qualitative)	The results affirm the importance that benefits outweigh the costs of local participation to sustain motivation. They also point to key factors supporting the legitimacy of the program, specifically to overcome historical tensions between the state and indigenous communities	ndigenous communities are compensated for protecting communal forests through various mechanisms, including forest monitoring.	These include the nature of engagement by program implementers and the importance of building trust over time	social	yes	yes	Biodiversity	In this way, future studies could capture the diversity of perceptions presented in other lower-performing communities to consider what it would take to overcome these challenges and build legitimacy over time.	Community forestry
The Multilevel Politics of Enforcement: Environmental Institutions in Argentina	Milmanda & Garay, 2020	2020	1		National level government, subnational level	environmental laws, native forest protection regime (NFPR), National Laws, subnational regulations		Latin America	Argentina	Survey (quantitative)	we find that enforcement of the Native Forest Protection regime (NFPR) has been shaped not only by whether sanctions were effectively applied by subnational authorities, which is the focus of a broad literature on enforcement, but also by the design of both the national law and subnational regulations for its implementation	we find that enforcement of the NFPR has been shaped not only by whether sanctions were effectively applied by subnational authorities, but also by the design of both the national law and subnational regulations for its implementation (political)	Ambiguities and opportunities for discretion embedded in the national law—lobbied for by the provincial interests that were the law’s primary targets—allowed subnational authorities to design provincial regulations in ways that undermined enforcement of the NFPR (political)	political	yes	no	Forest resources		State forest
Assessing sustainable forest management under REDD plus : A community-based labour perspective	Bottazzi et al, 2013	2013	1		NGOs, and government services	REDD+		Latin America	Bolivia	Focus group interviews, households survey (Qualitative and quantitative)	Our findings show that a scheme that involves sustainable forest management incentives based on a logic of rewarding local labour input is an efficient way of putting the large amount of public funding provided by the REDD + programme to work for reducing carbon emissions, conserving forests, and at the same time improving local forest users' livelihoods.	direct payments for sustainable forest management – an approach that focuses on valuing farmers' labour input – can be more cost-effective than compensated reduction and in some cases is the most appropriate choice for achieving improved household incomes	permanence of changes, avoidance of leakages, and community-based institutional enforcement for sustainable forest management	political	Yes	Yes	Trees		Forest reserves
Assessing the potential of community-based forestry programs in Panama	Clare et al, 2019	2019	1		National government department that designs environmental regulations, NGO / Civil society	Community-based forestry policy		Latin America	Panama	we adopted an exploratory qualitative case study research design	Our results suggest that CBF's ability to drive sustainable rural development and forest conservation in Panama is likely limited. However, a dynamic policy environment and supportive government also suggest that the keys to effective CBF can be attained with time and effort.	dynamic policy environment and supportive government also suggest that the keys to effective CBF can be attained with time and effort	sustainable rural development and forest conservation in Panama is likely limited	ecological -	yes	yes	Biodiversity		Community forestry
Local Governance of Forests and the Role of External Organizations: Some Ties Matter More Than Others	Andersson, 2013	2013	1	forest user groups	nongovernmental organizations, municipal governments			Latin America	Bolivia	Field survey (quantitative)	I find that users rate their relationships with nongovernmental organizations and municipal governments equally high, but only relationships with municipalities affect the probability of establishing local governance institutions	I attribute these results to differences in the external actors' motivation and ability to respond to local governance needs (economic)	I find that users rate their relationships with nongovernmental organizations and municipal governments equally high (social)	social	yes	yes	Forest resources		State-led forestry
Measuring forest and agricultural income in the Ecuadorian lowland rainforest frontiers: Do deforestation and conservation strategies matter?	Ojeda et al., 2020	2020	2			conservation strategy (command and control and incentive-based conservation)		Latin America	Ecuador	surveys (quantitative)	Regression results showed that in the Central Amazon, the deforestation context and conservation strategies did not have significant effects on forest income. However, indigenous households living close to an area under conservation derive higher income from agricultural activities. On the Northwestern Coast, where the forest is becoming scarce, high deforestation context is associated with highe…	We determined that more than 50% of household income comes from forest and agricultural activities (economic)	indigenous people living around a conservation area derive more forest income and less agricultural income due to the intense timber extraction in privately owned forest remnants (economic)	economic +	yes	yes	Forest resources		Forest reserves
Guardians of the forests: How should an indigenous community in eastern Bolivia defend their land and forests under increasing political and economic pressures?	He et al., 2019	2019	1		Central government	Forest law		Latin America	Bolivia	combination of literature reviews, semi-structured interviews (qualitative)	We found that deforestation within the Guarayos Indigenous Territory from 2000 to 2017 was primarily driven by agricultural commodity production. Despite its promises on protecting nature and the indigenous peoples, the government weakened the Guarayos indigenous people's governance capacity through failure of forest law enforcement, prioritization of extractivism and export-oriented agriculture,…	We found that deforestation within the Guarayos Indigenous Territory from 2000 to 2017 was primarily driven by agricultural commodity production by prioritizing export-oriented agriculture	We found that deforestation within the Guarayos Indigenous Territory from 2000 to 2017 was primarily driven by agricultural commodity production (ecological)	ecological -	Yes	no	Biodiversity		State-led forestry
The Recognition of Forest Rights in Latin America: Progress and Shortcomings of Forest Tenure Reforms	Pacheco et al., 2011	2011	5			forest tenure arrangements		Latin America	Bolivia, Brazil, Nicaragua, and Guatemala.	Literature review, focus groups, semistructured interviews (qualitative)	Forests tenure reforms face several challenges for achieving their goals and have resulted in ambiguous outcomes instead of its original goal of promoting local well-being while conserving forests. We argue that outcomes for people and forests could be improved if, besides the simple recognition of rights to forests, greater attention is placed on aligning broader policy incentives to support com…	We argue that outcomes for people and forests could be improved if, besides the simple recognition of rights to forests, greater attention is placed on aligning broader policy incentives to support community and smallholders efforts to manage their forests (economic)	These reforms face several challenges for achieving their goals and have resulted in ambiguous outcomes (economic and ecological)	ecological -, econonic -	Yes	Yes	Forest resources		Forest reserves
Brazilian State Forest Institutions: Implementation of forestry goals evaluated by the 3L Model	da Motta Bustamante et al, 2018	2018	1		Brazilian Forest Service and the Ministry of Agriculture	Forest policy		Latin America	Brazil	participatory observation, semi-structured personal interviews and questionnaire) and secondary sources (documents) -qualitative and quantitative	The results show that Brazilian forest policy strives toward sustainable forest management, as an overall goal. In more particular, the performance of both examined state forest institutions is more market (than public demand) oriented and moves towards strengthening market competences.	In more particular, the performance of both examined state forest institutions is more market (than public demand) oriented and moves towards strengthening market competences.	Due to permanent and strong conflicts related to land use changes in Brazil	political	Yes	no	Trees		Plantation forestry
Breaking the elected rules in a field experiment on forestry resources	Janssen et al, 2013	2013	6			Forest regulations		Latin America	Colombia	field experiment (quantitative)	There is less overharvesting after the rules are implemented, but there is a significant amount of rule breaking. The surprising finding is that Colombian villagers break the rules of the games more often than other groups, and even more so when they have more trust in members of the community.	There is less overharvesting after the rules are implemented	there is a significant amount of rule breaking.	political	yes	no	Trees		Forest reserves
Bringing transparency into the process: Social network analysis as a tool to support the participatory design and implementation process of Payments for Ecosystem Services	Schröter et al, 2018	2018	3		civil society organizations,	Payment for ecosystem services, forest conservation policies		Latin America	Costa Rica	Social network analysis - interviews, workshops (qualitative)	We conclude that this combination – using empirical data from social sciences for participatory planning – facilitates the creation of a common understanding of the PES-governance models, the creation of ownership, and the consolidation of transparency and trust amongst the participants, as well as reflection on the existing social capital necessary for implementation	Particularly for community-based PES, tools are needed to bring transparency to PES institutional settings and actor constellations by revealing power relations, as well as to empower local actors to engage in social learning through participatory processes.	Considering both of these aspects will improve the equity aspects of PES and establish a social context conducive to a payment scheme that considers local behaviors and attitudes towards conservation	ecological +	yes	yes	Biodiversity		Forest reserves
Building adaptive capacity in changing social-ecological systems: Integrating knowledge in communal land-use planning in the Peruvian Amazon	Rodríguez et al, 2018	2018	1	communal assembly		forest governance		Latin America	Peru	qualitative, semi-structured interviews,	Deforestation activities in biologically sensitive zones decreased rapidly during the time of the Communal participative land-use planning implementation. We find that particularly the long-term presence of the bridging institution and the continuous testing and reflection of the integrated “hybrid knowledge” enabled communities to develop adaptive capacities	We find that particularly the long-term presence of the bridging institution and the continuous testing and reflection of the integrated “hybrid knowledge” enabled communities to develop adaptive capacities	Deforestation activities in biologically sensitive zones decreased rapidly during the time of the ZPC implementation	ecological +	Yes	yes	Biodiversity		National park
Building local institutions for national conservation programs: lessons for developing Reducing Emissions from Deforestation and Forest Degradation (REDD plus ) programs	Collen et al, 2016	2016	4	community leadership		REDD+, bylaws that regulate the functioning of communal affairs	local land management rules	Latin America	Ecuador	structured interviews (qualitative and quantitative)	Overall, our results indicate that there is stronger performance for constitutional-level institutions, which determine who gets to make the rules, and some collective-choice institutions, which determine how local rules are made. We identified specific challenges with the day-to-day operational institutions that arise from participation in nation state– community conservation programs, such as r…	our results indicate that there is stronger performance for constitutional-level institutions, which determine who gets to make the rules, and some collective-choice institutions, which determine how local rules are made	We identified specific challenges with the day-to-day operational institutions that arise from participation in nation state–community conservation programs, such as restricted ressource appropriation, monitoring and compliance, and conflict resolution	political	yes	yes	Biodiversity		Forest reserves
Can Conservation Contracts Co-exist with Change? Payment for Ecosystem Services in the Context of Adaptive Decision-Making and Sustainability	Hayes et al, 2015	2015	2			PES, resource-use rules		Latin America	Ecuador, Colombia	Interviews, questionnaires, document review (qualitative)	We identify how the program goals and the connection to the market influence the incentive structure, information gathering, learning and feedback processes, and the structure of decision-making rights, specifically the ability to make and modify resource-use rules	connection to the market influence the incentive structure, information gathering, learning and feedback processes, and the structure of decision-making rights, specifically the ability to make and modify resource-use rules.	PES programs are not inherently decentralized, flexible management tools, as PES contracts tend to restrict decision-making rights and offer minimal flexibility mechanisms to change resource-use practices over the duration of the contract period	political	yes	yes	Trees		Community forestry
Can multistakeholder forums empower indigenous and local communities and promote forest conservation? A comparative analysis of territorial planning in two Brazilian states with contrasting contexts	Tovar et al, 2020	2020	2	Indigenous Chamber,” composed of indigenous orga-nizations, community leadership	state government agencies, agribusiness organizations,	national legislation regulating forest		Latin America	Brazil	Secondary information was collected, and different questionnaires were applied to 100 interviewees (qualitative)	We conclude that territorial planning Multistakeholder forums are highly political spaces influenced by complexities in context, power relations, and communities' diversity	territorial planning MSFs are highly political spaces influenced by complexities in context, power relations, and communities' diversity	communities face more challenges than other actors to be represented and participate at MSFs, and territorial planning may empower or “invisibilize” communities	political	yes	no	Biodiversity		Community forestry
Can REDD plus still become a market? Ruptured dependencies and market logics for emission reductions in Brazil	van der Hoff et al, 2019	2019	1			REDD+		Latin America	Brazil	archival review and participant observation through workshops (qualitative)	Our analysis shows that REDD+ institutions have retained the singularization and monetary valuation of emission reductions, even though the appropriation processes have rejected the possibility of exchange and instead emphasized the national ownership of emission reductions	monetary valuation of emission reductions, even though the appropriation processes have rejected the possibility of exchange and instead emphasized the national ownership of emission reductions	ppropriation remains a highly politicized process that is sensitive to criticism and open to calls for alternative approaches that are closer to ruptured dependence	political	Yes	no	Biodiversity	It seems useful to further investigate the extent to which ruptured dependence indeed constitutes a governing social structure for a variety of financial and economic instruments as well as environmental policy-making in general.	Forest reserves
Carbon Sequestration in Community Forests: Trade-offs, Multiple Outcomes and Institutional Diversity in the Bolivian Amazon	Bottazzi et al, 2014	2014	6	Indigenous institutions (corregidor, whose main function is conflict regulation)	Biosphere Reserve Authority (BRA), National Service of Protected Areas, labour unions	REDD+, national rules		Latin America	Bolivia	comparative study (qualitative and quantitative	The article also advises against taking a strictly economic, market-based approach to carbon sequestration, arguing that such an approach could endanger fragile socio-ecological systems	increasing dependence on external funding and carbon market fluctuations instead of local production strategies	avoiding deforestation and forest degradation	ecological +	Yes	yes	Biodiversity		Community forestry
Certification, Forest Conservation, and Cattle: Theories and Evidence of Change in Brazil	Newton et al, 2014	2014	1		NGOs	Brazilian Forest Code, Sustainable Agriculture Network (SAN) cattle certification,		Latin America	Brazil	Interviews (qualitative)	Participation in the program may generate significant indirect financial and non-financial benefits. The program may also influence the supply chain more widely: by demonstrating that certifiable, traceable, sustainable cattle production is viable; by “raising the bar” of sustainability standards through rigorous criteria; and by creating new markets and incentives	Participation in the program may generate significant indirect financial and non-financial benefits	the program appears to be characterized by a rigorous program design that is necessary, if not sufficient, to catalyze reduced rates of forest loss.	ecological +	yes	yes	Biodiversity		Forest reserves
Challenges in Using Earth Observation (EO) Data to Support Environmental Management in Brazil	Cerbaro et al, 2020	2020	3		National Space Research Institute, Ministry of Environment, Brazilian Space Agency, Brazilian Agriculture Research Cooperation, public and private institutions			Latin America	Brazil	Key informant interviews (qualitative)	The most important limiting factor for the end-user was the lack of personnel, followed by political and economic context, data management, innovation, infrastructure and IT, technical capacity to use and process EO data, bureaucracy, limitations associated with access to high-resolution data, and access to ready-to-use product	EO data for informing environmental management in Brazil, its use remains constrained by its lack of suitably trained personnel and financial resources, as well as the poor communication between institutions	its use remains constrained by its lack of suitably trained personnel and financial resources, as well as the poor communication between institutions	economic -	yes	Yes	Biodiversity		Forest reserves
Challenges of Opportunity Cost Analysis in Planning REDD+: A Honduran Case Study of Social and Cultural Values Associated with Indigenous Forest Uses	Plumb et al, 2012	2012	1			REDD+	cultural values, norms	Latin America	Honduras	Data were collected using household surveys, farm visits, and community workshops.	Our results indicate that small-scale agriculture and other forest-based subsistence activities are important cultural practices for maintaining Miskito identity and forest management institutions	Our results indicate that small-scale agriculture and other forest-based subsistence activities are important cultural practices for maintaining Miskito identity and forest management institutions	Compensation to change land-use practices may undermine governance institutions necessary to address deforestation in the region	political	Yes	no	Biodiversity		Forest reserves
Challenges of Sharing REDD plus Benefits in the Amazon Region	Raissa & Moutinho, 2020	2020	1		government agencies, civil society organizations, forest communities, and private sector	REDD+, forest policy		Latin America	Brazil	Questionnaire survey (qualitative and quantitative)	The results indicated that these jurisdictions need to strengthen their conditions to guarantee the multi-faceted functionality of this mechanism and determine what aspects need more attention and where resources should be invested. Additionally, the results indicated that an equitable benefit-sharing mechanism is, by far, the main challenge faced by jurisdictions	fully implementing a robust benefit-sharing mechanism including the stock-and-flow approach and guaranteeing that resources will be accessible to the relevant beneficiaries	Additionally, the results indicated that an equitable benefit-sharing mechanism is, by far, the main challenge faced by jurisdictions	political	yes	no	Biodiversity		Forest reserves
Changes in food access by mestizo communities associated with deforestation and agrobiodiversity loss in Ucayali, Peruvian Amazon	Blundo-Canto et al, 2020	2020	1			National forest policy		Latin America	Peru	Household survey (quantitative)	We found an emerging transition towards less diversified food access coupled with loss of forest cover and reduced agricultural biodiversity	Agricultural production systems became more specialised with a shift towards commercial crops. Peak deforestation years in the 15-year period appeared linked with incentives for agricultural expansion.	Peak deforestation years in the 15-year period appeared linked with incentives for agricultural expansion.	ecological -	yes	No	Biodiversity		Forest reserves
Changing and partially successful local institutions for harvest of thatch palm leaves	Sirén, 2017	2017	3				Norms	Latin America	Ecuador	Interviews and botanical field (qualitative and quantitative)	it was shown that although local institutions regulating leaf harvest had existed for longer than living memory, and the degree of compliance was high, they did not prevent exhaustion of the resource base, only delayed it	local institutions regulating leaf harvest	local institutions regulating leaf harvest had existed for longer than living memory, and the degree of compliance was high, they did not prevent exhaustion of the resource base	ecological +	yes	Yes	NTFPs	scientists can work together with local resource users in order to improve sustainability, to the benefit of local livelihoods as well as biodiversity conservation	Forest reserves
Decentralization and forest-related conflicts in Latin America	Ravikumar et al., 2013	2013	1			Decentralized forest management		Latin America	Nicaragua	qualitative field research	We argue that decentralization generates conflict and that lack of transparency and accountability in reform processes further contributes to more conflict	lack of transparency and accountability in reform processes further contributes to more conflict (political)	We argue that decentralization generates conflict and that lack of transparency and accountability in reform processes further contributes to more conflict (social)	social	Yes	Yes	forest resources	These findings lead us to conclude that the prevalence of conflict alone is not a particularly instructive indicator of forest governance performance and suggest that future research should pursue a better understanding of how decentralization may alter the nature of conflicts	Sate-managed forest
Communal Participation in Payment for Environmental Services (PES): Unpacking the Collective Decision to Enroll	Murtinho & Hayes, 2017	2017	6	Community leadership		Payment for Environmental Services		Latin America	Ecuador	We use quantitative and qualitative analysis	Household participation preferences indicate varying degrees of consensus with the collective decision to participate, with those using the resource less likely to support participation. At the communal level, however, our results indicate that over time, those communities that depend more heavily on their resource systems may ultimately choose to participate. Our findings suggest that communal g…	Our findings suggest that communal governance structures and outside organizations may be instrumental in gaining participation in resource-dependent communities and building consensus	At the communal level, however, our results indicate that over time, those communities that depend more heavily on their resource systems may ultimately choose to participate.	political	yes	yes	Biodiversity	Findings also point to the need for further research on communal decision-processes to ensure that the collective decision is based on an informed and democratic process	Community forestry
Effectiveness of locally run conservation initiatives in north-east Peru	Shanee et al, 2015	2015	2			Peruvian conservation law		Latin America	Peru	direct observation, questionnaires and key-informant interviews (qualitative and quantitative)	Our results show that far from being a problem for conservation many rural communities are actively promoting or participating in conservation initiatives on a local scale with landscape-level impacts. These initiatives include land protection, hunting control and reduced deforestation, thus providing effective solutions to threats. The main obstacles we identified in relation to such campesino (…	The main obstacles we identified in relation to such campesino (peasant farmer) conservation initiatives were the lack of access to support from governmental and nongovernmental institutions and to economic resources to fund the extensive bureaucratic processes of registering protected areas	These initiatives include land protection, hunting control and reduced deforestation, thus providing effective solutions to threats	ecological +	Yes	Yes	Biodiversity		Forest reserves
Evaluating the effects of common-pool resource institutions and market forces on species richness and forest cover in Ecuadorian indigenous Kichwa communities	Oldekop et al, 2013	2013	4	community management committee		Rules, forest management practices		Latin America	Ecuador	conducting semistructured interviews with subsets of sampled households and additional key informants (qualitative and quantitative)	we link biodiversity and forest cover changes within communities to differences in land-use practices. While we show similar levels of forest cover and biodiversity between the PA and large CPRs with little access to local markets, institutions appear not to attenuate market effects on conservation outcomes in our case studies	we link biodiversity and forest cover changes within communities to differences in land-use practices.	institutions appear not to attenuate market effects on conservation outcomes in our case studies	economic -	Yes	No	Biodiversity		Forest reserves
A case study of socio-economic returns from farm forestry and agriculture in south-east Australia during 1993-2007	Stewart et al, 2011	2011	1		forestry company	commercial forestry, farm forestry, tree farming agreement		Australia	Australia	Case study (quantitative)	The farmer reported they had successfully integrated farm forestry as a land-use, and that the farm forestry had provided important environmental benefits and social benefits. The farmer was committed to farm forestry being part of the diversified farming business into the future, with the management of a second crop of blue gum on the farm underway	For the blue gum farm forestry, the net present value to the farmer expressed in 1993 dollars was $1236/ha compared to $768/ha for livestock grazing during 1993–2007	The farmer reported they had successfully integrated farm forestry as a land-use, and that the farm forestry had provided important environmental benefits and social benefits	ecological +	Yes	yes	Trees		Plantation forestry
Anomalies in Australian municipal tree managers’ street-tree planting and species selection principles	Roy 2017	2017	7		tree management, Australian city councils			Australia	Australia	Survey (quantitative)	Tree managers reported four primary motives for street tree planting: visual and aesthetic (97%), environmental (92%), socio-cultural and community (87%), and health (70%).	tree species characteristics (97%), management and maintenance issues (92%), visual and aesthetic benefits (89%), site environmental factors (80%) and problems caused by different species (70%) were reported to govern street tree species selection	biased by personal opinions on potential threats to city’s vital infrastructure posed by street tree, resulting in the mismatch between planting and species selection principles	political	Yes	yes	Trees	Future research correlating species characteristics to specific ecosystem services/disservices might help Australian city councils to adopt an ecosystem services based approach to street tree planting and species selection.	Plantation forestry
Assessing the effectiveness of regulation to protect threatened forests	Rhodes et al, 2017	2017	1			vegetation clearing regulation		Australia	Australia	forest loss data for Queensland, Australia between 2000 and 2014 (quantitative)	There was strong evidence for a decline in clearing rates over time, except of clearing for non-agricultural purposes. However, threatened forest types, which have already lost > 70% of their original extent and should have the greatest level of protection under the regulation, continue to be cleared 2.7–2.9 times faster than non-threatened forest types	Importantly, enforcement and governance of this regulation is relatively strong allowing an assessment of regulation design	There was also little evidence that the regulation has driven greater reductions over time in the clearing rates of threatened versus non-threatened forests types.	ecological +	Yes	No	Biodiversity		Forest reserves
Assessing the risk to the conservation status of temperate rainforest from exposure to mining, commercial logging, and climate change: A Tasmanian case study	Mackey et al, 2017	2017	1			ichi Target 11, Protected area legislation, forest management plans		Australia	Australia	Case study (quantitative)	assessing the effectiveness of a reserve system is not necessarily a straightforward matter as governance systems and regulatory frameworks involve a mix of international obligations, national and subnational policies and statutes, along with other agreements, administrative arrangements and plans of management, which can provide for a range of land use activities and be subject to modification o…	During a recent legislative review, 66,012 ha− 1 of rainforest in protected areas was downgraded to a reserve category that permits logging or mining	Allowing structural degradation and fragmentation to intact rainforest blocks will reduce their capacity to buffer meso-climatic variability and resist fire events thereby undermining their ecosystem integrity	ecological -	yes	yes	Trees		Forest reserves
Decision-making of municipal urban forest managers through the lens of governance	Ordóñez et al, 2019	2019	12		forest municipal managers	forest governance		Australia	Australia	Interviews (qualitative)	Municipal managers said that urban densification and expansion were making it difficult for them to implement their strategies to increase tree numbers and canopy cover. The coordination of stakeholders was more important for managers to find support to implement their decisions than having a bigger budget. The views of the public or wider community and a municipal government culture of risk aver…	Decision-making priorities and processes were not the same across urban centres. Lack of space to grow trees in new developments, excessive tree removal, and public consultation, were ideas more frequently raised in inner urban centres, while urban expansion, increased active use of greenspaces, and lack of data/information about tree assets were concerns for outer and regional centres.	The views of the public or wider community and a municipal government culture of risk aversion were also making it difficult for municipal managers to implement their strategies	social	Yes	yes	Trees		Forest reserves
Designing, implementing and monitoring social impact mitigation strategies: Lessons from Forest Industry Structural Adjustment Packages	Loxton et al, 2013	2013	2		Government agencies, business			Australia	Australia	Literature review and Semi-structured interviews (qualitative)	The two FISAPs were found to be effective in terms of reducing negative impacts, encouraging positive impacts and contributing towards policy goals, although they did not mitigate negative impacts in all cases, and sometimes interacted with external factors and additional policy changes to contribute to significant short and long term negative impacts.	Mitigation strategy design, implementation, and monitoring are critical to success ► Effective mitigation enhanced the capacity of recipients to respond to change ► Mitigation strategies influenced multiple interacting positive and negative impacts ► Success required good communication, transparency, support, resources and timing	The two FISAPs were found to be effective in terms of reducing negative impacts, encouraging positive impacts and contributing towards policy goals	social	yes	Yes	Biodiversity		Forest reserves
Divergent stakeholder views of corporate social responsibility in the Australian forest plantation sector	Gordon et al, 2012	2012	3	local councils	forest company employees, and environmental non-government organisations, plantation management			Australia	Australia	in-depth interviews with key informants (qualitative)	CSR-related initiatives that stakeholders believed were important for plantation management included the need for community engagement, accountability towards stakeholders, and contribution to community development and well-being. Although there was wide support for these initiatives, some stakeholders were not satisfied that forest companies were actively implementing them.	Due to the perception that forest companies are not committed to CSR initiatives such as community engagement, some stakeholder expectations are not being satisfied	some stakeholders were not satisfied that forest companies were actively implementing cooperate social responsibility	social	Yes	No	Trees		Plantation forestry
Effective community engagement for sustainability: Wombat community forest management case study	Nelson & Petit, 2010	2010	1		community‐based forest management	participatory forest governance		Australia	Australia	Case study (qualitative)	The effective community has characteristics in common with a community of interest, adopts a bioregional perspective, embodies the values of environmental stewardship and interacts in a fully informed way as a ‘discursive community	The effective community has characteristics in common with a community of interest, adopts a bioregional perspective, embodies the values of environmental stewardship and interacts in a fully informed way as a ‘discursive community	embodies the values of environmental stewardship and interacts in a fully informed way as a ‘discursive community	political	yes	no	Trees		Community forestry
Effectiveness of regulatory policy in curbing deforestation in a biodiversity hotspot	Simmons et al, 2018	2018	1			Vegetation Management Act (VMA)		Australia	Australia	covariate matching (quantitative)	The VMA significantly reduced the rate of remnant deforestation in the highest impact scenario, saving 17, 729 ± 1733 ha during 2000–2016. In the lowest scenario, ‘panic clearing’ before and after enactment of the VMA minimized the amount of remnant forests saved and may have marginally increased deforestation relative to the counterfactual (−404 ± 617 ha). At peak effectiveness, the VMA successf…	our results of positive yet limited direct regulatory impact suggests the policy’s effectiveness is strongly confounded by other deforestation drivers, like changing socio-economic or climate conditions, as well as new social signals provoked by the policy.	deforestation rates in the region have substantially reduced since the policy was enacted	ecological +	Yes	yes	Biodiversity	The mechanisms through which the policy influences deforestation behavior must be further investigated to ensure real, desirable change is achieved	Forest reserves
Enhancing the value of multiple use plantations: A case study from southeast Queensland, Australia	Maraseni et al, 2012	2012	1		Farm forestry sub-sector, landholders, sawmills, and government extension service	Farm forestry policy		Australia	Australia	production, carbon sequestration and emissions data were supplemented by formal and informal interviews (qualitative and quantitative)	Policy initiatives to support the farm forestry sub-sector should include pricing greenhouse gas emissions and developing and strengthening farmers co-operatives and marketing institutions to enhance farmers’ bargaining power	Policy initiatives to support the farm forestry sub-sector should include pricing greenhouse gas emissions	Evaluations in this study identify the optimal rotation age of plantations to be 33–34 years. This is the case if including carbon and stock values, and using either farm- or factory-gate timber prices	economic +	no	no	Trees		Plantation forestry
Exploring the social dimensions and complexity of cumulative impacts: A case study of forest policy changes in Western Australia	Loxton et al, 2012	2012	1			forest policy		Australia	Australia	Case study (qualitative)	Our findings highlight the complexity of the pathways that lead to social impacts and the significant influence of individuals' responses. The findings also demonstrate the importance of considering cumulative impacts - negative and positive, and intended and unintended – when designing and implementing mitigation strategies, emphasizing the value of adaptive management approaches	The findings also demonstrate the importance of considering cumulative impacts - negative and positive, and intended and unintended – when designing and implementing mitigation strategies, emphasizing the value of adaptive management approaches	Our findings highlight the complexity of the pathways that lead to social impacts and the significant influence of individuals' responses	social	yes	yes	Trees		Forest reserves
Forest conservation, wood production intensification and leakage: An Australian case	Warman & Nelson, 2016	2016	1			forest policy		Australia	Australia	Case study (quantitative)	Our analysis shows that the conservation of additional natural forests in Australia over the 18 years to 2014 has not resulted in the degree of leakage that previous studies have predicted	However, the outcome is sufficiently clear for us to conclude that plantation development can be a policy enabler of both increased forest conservation and sustained wood production. The analysis shows that the increasing supply of low cost plantation wood has led to substitution away from wood produced from natural forests	Our analysis shows that the conservation of additional natural forests in Australia over the 18 years to 2014 has not resulted in the degree of leakage that previous studies have predicted	ecological +	Yes	yes	Biodiversity		Forest reserves
Frequent policy uncertainty can negate the benefits of forest conservation policy	Simmons et al, 2018	2018	1			forest conservation policy		Australia	Australia	spatial longitudinal analysis - forest cover data (quantitative)	Political factors are significant drivers of deforestation. Regulation reduced deforestation inconsistently across forests types and regions. Policy uncertainty increased deforestation, particularly in remnant forests. Perverse outcomes delayed forest transition and may reverse further transition. Focusing on forest gains will ignore biodiversity threats of remnant forest loss	Regulation reduced deforestation inconsistently across forests types and regions. Policy uncertainty increased deforestation, particularly in remnant forests	Political factors are significant drivers of deforestation	ecological -	Yes	no	Biodiversity		Forest reserves
Greening Sydney: attitudes, barriers and opportunities for tree planting	Saldarriaga et el, 2020	2020	1		local government	Local environmental governance		Australia	Australia	A mixed-method approach with a case study strategy was applied in this research	Findings from this study suggest that local governments must engage effectively with socio-economically diverse populations and recognise different attitudes of communities in policies and practices for managing urban greenery	The above attitudes vary with income, education and dwelling type.	this paper demonstrates that residents’ attitudes towards trees depends largely on tree location. Trees located on private land, are preferred for aesthetics and functionality (e.g. beauty and privacy), and trees are removed if they represent a threat to residents’ health or infrastructure.	ecological -	Yes	yes	Trees		Urban forestry
Innovative urban forestry governance in Melbourne?: Investigating “green placemaking” as a nature-based solution	Gulsrud et al, 2018	2018	1			urban forest strategy, community-based forest governance		Australia	Australia	This research takes a qualitative single- case study approach	We find that Melbourne's UFS governance process fosters green placemaking by re-focusing climate adaptation solutions from technological strategies to situated socio-ecological principles such as human well-being and community-based decision making	socio-ecological principles such as human well-being and community-based decision making. In this sense, this case provides valuable insight for the broader UGI governance field regarding the opportunities and challenges associated with a socio-cultural approach to urban re-naturing and ES delivery	We find that Melbourne's UFS governance process fosters green placemaking	ecological +	Yes	yes	Trees		Urban forestry
Land-use change conflict arising from plantation forestry expansion: Views across australian fence-lines	Leys & Vanclay, 2010	2010	1			Forest policy		Australia	Australia	Document analysis, Semi structured interviews with key infromants, stakeholder analysis (qualitative)	In conclusion, a current $2.1 billion (Aus$) annual trade deficit in Australia for forestry products, together with declining access to native forests, provides evidence that plantation forestry is a significant industry to the nations economy. The failure of supporting regional forestry agreements in the 1990’s to address community concerns, and subsequent market failure of the MIS retail forest…	The failure of supporting regional forestry agreements in the 1990’s to address community concerns, and subsequent market failure of the MIS retail forestry scheme (ABC 2010), suggests regulatory reform is urgently required to existing afforestation policy that incorporates stringent performance and accountability criteria	The failure of supporting regional forestry agreements in the 1990’s to address community concerns, and subsequent market failure of the MIS retail forestry scheme (ABC 2010), suggests regulatory reform is urgently required to existing afforestation policy that incorporates stringent performance and accountability criteria	political	Yes	no	Trees	Further, there is a need to explore alternative community-based afforestation policy that could assist in the development of a sustainable plantation forestry industry in Australia	Plantation forestry
Leading the establishment of Australia's first forestry organisation: some lessons for today's leaders in forest management	Summerfield & Keenan, 2016	2016	1		Woods and Forests Department, Lands department			Australia	Australia	Case study (qualitative)	The results demonstrate the importance of leadership and capacity to bring systems thinking into the development of institutions and into the governance arrangements for sustainable forest management. It demonstrates that history can play a vital role in informing the leadership skills required for twenty-first century forest management	The results demonstrate the importance of leadership and capacity to bring systems thinking into the development of institutions and into the governance arrangements for sustainable forest management	Sustainable forest management	ecological +	Yes	yes	Biodiversity		Forest reserves
New forests in changing landscapes in south-east Australia	Stewart et al 2011	2011	1			national forest policies, National plan for plantation, plantation strategy		Australia	Australia	Key informant interviews (qualitative)	While Australia's plantation industry has been supported by an enduring national plan for plantation expansion articulated in 1997 as the Plantations 2020 strategy, it is arguable that in its present format its relevance is fading and it should be re-cast	Plantation forestry continues to operate in contested social landscapes and has to continually negotiate its shape, scale, place and practice	The relevance of the present national plant for plantation is fading	social	Yes	no	Trees		Plantation forestry
Predicting future plantation forest development in response to policy initiatives: A case study of the Warren River Catchment in Western Australia	Nery et al, 2019	2019	1			forestry investment policies, forestry Managed Investment Schemes		Australia	Australia	spatial modelling (quantitative)	Areas of plantations are predicted to be the smallest since the launch of tax incentives. The decline of plantation forest areas may jeopardize efforts to reduce dryland salinity. Periodic changes in policy might create serious problems for the forestry sector.	Areas of plantations are predicted to be the smallest since the launch of tax incentives	The decline of plantation forest areas may jeopardize efforts to reduce dryland salinity	ecological -	Yes	yes	Trees		Plantation forestry
Public acceptance of plantation forestry: Implications for policy and practice in Australian rural landscape	Kathryn & Williams, 2014	2014	2			Plantation forest policy		Australia	Australia	survey (quantitative)	Residents seek stronger social and environmental benefits from plantations. Plantation scale, location, ownership and associated processing shape acceptance. Aligning plantation policy and planning with public values may promote acceptance. Policy to support different forms of plantations may enhance public acceptability.	Residents seek stronger social and environmental benefits from plantations	Aligning plantation policy and planning with public values may promote acceptance	social	Yes	yes	Trees		Plantation forestry
Social accountability and community forest management: The failure of collaborative governance in the wombat forest	Matthews & Missingham, 2009	2009	1		Wombat Forest Society, forest agencies, government agencies			Australia	Australia	Interviews (qualitative)	Ambiguity and uncertainty in the power and purpose of the CFM organisation, as well as power relationships within the organisation, all contributed to conflicts that eventually tore the CFM process apart	Ambiguity and uncertainty in the power and purpose of the CFM organisation, as well as power relationships within the organisation,	Ambiguity and uncertainty in the power and purpose of the CFM organisation, as well as power relationships within the organisation, all contributed to conflicts that eventually tore the CFM process apart	social	Yes	no	Trees		Community forestry
Supporting Cooperative Forest Management among Small-Acreage Lifestyle Landowners in Southeast Queensland, Australia	Meadows et al, 2012	2012	17		Forest cooperatives, government agencies			Australia	Australia	Case study - semistructured questionnaire, follow-up on-site interview, and observations (qualitative)	We find that peer-mentoring networks have a critical role to play in promoting and delivering programs that support cross-boundary forest management.	However, capacity, institutional, and neighbor-related barriers were limiting landholder interest and involvement.	However, capacity, institutional, and neighbor-related barriers were limiting landholder interest and involvement.	political	Yes	no	Trees		Plantation forestry
The influence of crediting and permanence periods on Australian forest-based carbon offset supply	Regan et al, 2020	2020	1			Carbon offset policy		Australia	Australia	Case study (quantitative)	The results highlight the role offset crediting policy can have on dis-incentivising land-use change and the need for landholders to be compensated fully for temporal opportunity costs	The role offset crediting policy can have on dis-incentivising land-use change	The role offset crediting policy can have on dis-incentivising land-use change	economic -	Yes	no	Trees		Forest reserves
The need for a comprehensive reassessment of the Regional Forest Agreements in Australia	Lindenmayer et al, 2015	2015	9			Regional Forest Agreements		Australia	Australia	Case study (qualitative)	Regional Forest Agreements (RFAs) are State–Federal agreements underpinning the management of the majority of Australia’s commercially productive native forests. Introduced between 1997 and 2001, they were designed to deliver certainty to forest industries while, simultaneously, guaranteeing environmental protection, including the conservation of biodiversity. Using examples, we argue that RFAs i…	better evaluate the full range of wood and non-wood products and services provided by forests; (3) accommodate new methods of forest inventory and more environmentally sensitive silvicultural systems;	Using examples, we argue that RFAs in some jurisdictions have failed to do either	ecological -	Yes	No	Trees		Forest reserves
Urban forest corridors in Australia: Policy, management and technology	Wang & Merrick, 2013	2012	1			forest policy		Australia	Australia	survey (quantitative)	Data analysis indicated that roadside trees are very diverse and distributed in a patchy way. Some areas are treeless and some have dense stands. The results also showed high variability in species composition between local areas, with canopy cover and shading varying widely. We identify a number of issues and lessons from conservation, pollution and socio-economic perspectives, which have broade…	We identify a number of issues and lessons from conservation, pollution and socio-economic perspectives	The results also showed high variability in species composition between local areas, with canopy cover and shading varying widely	ecological +	Yes	yes	Trees		Urban forestry
Social impacts of forest policy changes in Western Australia on members of the natural forest industry: implications for policy goals and decision-making processes	Loxton et al, 2014	2014	1			Forest policy		Australia	Australia	Semi-structured interviews (Qualitative)	Results indicate that the process by which forest policy decisions were made, the nature of the resulting policy changes, and the actions people took in response, together contributed to three key negative social impacts: uncertainty, a perception of injustice, and financial stress.	Results indicate that the process by which forest policy decisions were made, the nature of the resulting policy changes	the actions people took in response, together contributed to three key negative social impacts: uncertainty, a perception of injustice, and financial stress	social	yes	no	Timber		Forest reserves
Developing Indigenous commercial forestry in northern Australia	Meadows et al, 2020	2020	3			forest policy		Australia	Australia	literature review and stakeholder interviews to explore Indigenous commercial forestry (qualitative)	The case studies and subsequent discussions point to key opportunities, challenges and needs for the further development of the Indigenous commercial forestry industry in northern Australia.	processing of local timbers in community sawmills for local applications; multiple-use community forestry in mine rehabilitation	new plantation forestry trials; pre-mining forest salvage harvesting and integrated product utilisation	economic +	Yes	yes	Timber		Community forestry
Forest transition in developed agricultural regions needs efficient regulatory policy	Marcos-Martinez et al, 2018	2018	1			Forest policy, land clearance laws, land clearance regulations		Australia	Australia	data for the Australian intensive agricultural zone from 1988 to 2014 (quantitative)	Changes in land clearing laws were significantly associated with this transition. Forest policy changes could hasten, delay, or even reverse forest transitions. Effective forest policy across regions is needed to avoid deforestation hotspots	Forest policy changes could hasten, delay, or even reverse forest transitions	deforestation in Queensland, the State with less effective land clearance regulations	ecological -	Yes	No	Trees		Forest reserves
How urban forest managers evaluate management and governance challenges in their decision-making	Ordóñez et al, 2020	2020	1		Local forest management, urban forest management	local government policies on urban forest protection and expansion		Australia	Australia	survey (mixed qualitative and quantitative procedures of data collection and data analysis)	Managers generally agreed about the challenges posed by urban development and climate change for implementing local government policies on urban forest protection and expansion. However, there were divergent views about how effective solutions based on increasing operational capacities, such as increasing budgets and personnel, could address these challenges. For some managers, it was more effect…	challenges posed by urban development and climate change for implementing local government policies on urban forest protection and expansion	challenges posed by urban development and climate change for implementing local government policies on urban forest protection and expansion	ecological +	Yes	No	Trees		Urban forestry
Flawed forest policy: flawed Regional Forest Agreements	Lindenmayer, 2018	2018	1			forest policy, Regional Forest Agreements		Australia	Australia	Case study (qualitative)	RFAs have: (i) failed to protect biodiversity and maintain ecosystem processes; (ii) been characterized by poor governance and watered down forest protection; (iii) overseen a demonstrable lack of profitability of, and declining employment in, native forest logging industries; (iv) led to the overcommitment of forest resources to wood production and (v) failed to account for other forest values t…	Forest are being managed just for timber	RFAs have: (i) failed to protect biodiversity and maintain ecosystem processes; (ii) been characterized by poor governance and watered down forest protection; (iii) overseen a demonstrable lack of profitability of, and declining employment in, native forest logging industries; (iv) led to the overcommitment of forest resources to wood production and (v) failed to account for other forest values t…	ecological -	Yes	No	Biodiversity		Forest reserves
A comparative perspective of urban forestry in Belgrade, Serbia and Freiburg, Germany	Gudurić et al, 2011	2011	2		Instutute of forestry, department of forestry, department for protected area and coastal development	Urban forest policy		Europe	Germany, Serbia	Methods included semi-structured in-depth expert interviews, on-site observations, and analysis of documents, literature and maps (qualitative)	Results indicate that in Belgrade institutions and policies of urban woodland management have being much less developed than in Freiburg. Furthermore, Belgrade faces various problems that need to be solved, e.g. in terms of developing the policy framework for urban forestry and the need to promote political awareness about its importance.	various problems that need to be solved, e.g. in terms of developing the policy framework for urban forestry and the need to promote political awareness about its importance	Results indicate that in Belgrade institutions and policies of urban woodland management have being much less developed than in Freiburg	political	No	No	Trees		Urban forestry
A forest-based bioeconomy for Germany? Strengths, weaknesses and policy options for lignocellulosic biorefineries	Giurca & Späth, 2017	2017	1			Forest policies		Europe	Germany	Literature review and Successive interviews and informal talks (qualitative)	we discuss the conditions under which actors from different sectors (forest and wood industry, chemical industry and energy sector) interact and play different roles in the emerging field. The analysis highlights a number of internal and external system weaknesses (e.g., fragmented policies, underdeveloped market formation, technological immaturity, incomplete actor networks etc.).	Fragmented policies, underdeveloped market formation, technological immaturity, incomplete actor networks	Fragmented policies, underdeveloped market formation, technological immaturity, incomplete actor networks	political	Yes	Yes	Trees		Forest reserves
Actor power in the restitution processes of forests in three European countries in transition	Dobšinská et al, 2020	2020	3		The state forestry administration, private forest owners, churches	Forest policies		Europe	Czech Republic, Slovakia and Serbia	document analysis and a literature review to explain the restitution processes, and semi-structured in-depth interviews (qualitative)	While the cases of the Czech Republic and Slovakia are relatively similar, Serbia proves to be different in terms of initial drivers as well as the phases and speed of the process. In the Czech Republic and Slovakia, the result of restitution has been the creation of a large number of small-scale private forest owners, while in Serbia property was given back principally to the church, a large-sca…	High pressure from former owners and policy makers initiated the restitution process. Liable entities directed the implementation phase according to their interests	The relative power of actor types in restitution processes does not differ between the countries	political	Yes	yes	Trees		Forest reserves
Actors and Politics in Finland's Forest-Based Bioeconomy Network	Korhonen et al, 2018	2018	1			Forest policy		Europe	Finland	survey, (quantitative)	Our explorative analysis shows that research, governmental, and industrial organizations mainly constitute the Finnish forest-based bioeconomy network. Actors primarily exchange information, and most key organizations report high levels of trust among each other. However, the network structure is rather closed. This raises concerns about equal benefit sharing and the inclusiveness of concerned ac…	Actors primarily exchange information, and most key organizations report high levels of trust among each other	Our explorative analysis shows that research, governmental, and industrial organizations mainly constitute the Finnish forest-based bioeconomy network	political	Yes	Yes	Trees		Forest reserves
An institutional evaluation of sustainable forest management in Flanders	Van Gossum et al, 2011	2011	1		Forest groups, forest services, governments	Sustainable Forest Management policy		Europe	Belgium	Case study (qualitative)	The introduction of sustainable forest management is hampered by different perspectives on SFM and a fragmented network of many different owners with a clear asymmetrical distribution of trust and power. It is, however, enabled by the way that the most powerful and trusted actors in the network – the forest group and the forest service – have the same perspective on SFM perspective as the governm…	It is enabled by the way that the most powerful and trusted actors in the network – the forest group and the forest service – have the same perspective on SFM perspective as the government	We expect that SFM can be achieved in the near future, although it remains a vulnerable situation	ecological +	Yes	Yes	Biodiversity		Forest reserves
Appraisal framework for actor interest and power analysis in forest management - Insights from Northern Portugal	Marques et al, 2020	2020	1		Forest Owner Association, public administration	forest ecosystem management plans		Europe	Portugal	Key informant interviews (qualitative)	Forest Owner Association is the most influential actor followed by wood industry “Market agents” and “Public administration” groups have the strongest power resources	Actors have keen interests on different ecosystem services. actors have revealed a strong interest in water quality, soil erosion prevention, biodiversity, landscape aesthetics and environmental education.	here is a significant interest in the diversification of the provision of ecosystem services	ecological +	Yes	Yes	Biodiversity		Forest reserves
Back to the Forest's future: Guiding principles of German forest stakeholders and their impact on the forestry sector	Hengst-Ehrharta & Schram, 2020	2020	1		Nature conservation association (ENGO), Governmental nature conservation organization, Forest and wood sciences, Wood-processing industry, Forest administration, Private forest enterprise, Forest-related local citizens' initiative, Forest advocacy group, Public forest enterprise	Forest policies		Europe	Germany	we conducted 49 semi-structured qualitative interviews	Results show that the guiding principles of forestry stakeholders are mostly formed around policy conflicts between traditional forest users and nature conservationists. Differences were mainly based on the question of which side would dominate future forest management. In all the groups, the views reflected were mainly negative, and traditional forestry stakeholders saw themselves losing power a…	In all the groups, the views reflected were mainly negative, and traditional forestry stakeholders saw themselves losing power and authority in the future	We argue that these negative future expectations might narrow stakeholders’ perspectives on potential chances and opportunities due to the low self-efficacy that we observed	political	Yes	Yes	Biodiversity		Forest reserves
Barriers to institutional learning and innovations in the forest sector in Europe: Markets, policies and stakeholders	Buttoud et al, 2011	2011	4			Forest policies, regulations, state policies and market rules		Europe	Austria, Scotland and France.	case studies, a range of sources is used, including interviews, documentary sources, publications and analysis of press reports (qualitative)	All cases provide relevant examples of the public effort in promoting institutional innovation, in a context characterised by a shift from government regulation to governance mechanisms. They also provide examples of the basic role of the market in orienting innovation, independently from the institutional perspective.	technical innovations in wood production are perhaps more easily learned and developed, economic considerations often intervene to impede organisational innovations aimed at promoting the multifunctional management of forests	All cases provide relevant examples of the public effort in promoting institutional innovation, in a context characterised by a shift from government regulation to governance mechanisms	political	yes	yes	Trees	There is a need to reflect further on the capacity for sectoral innovation to divert attention from policy imperatives which seek to promote a more multifunctional vision of forestry, both in terms of embedding forestry in regional economies and in community aspirations	Plantation forestry
Can nature-based tourism benefits compensate for the costs of national parks? A study of the Bavarian Forest National Park, Germany	Mayer, 2013	2013	1		Protected area management	Forest policy on protected area		Europe	Germany	Databases used include a visitor and enterprise survey, qualitative interviews and secondary sources (qualitative)	Results suggest that the BFNP is an economically favourable land use option under most scenarios. At national level, half of the scenarios show a benefit–cost ratio (BCR) greater than 1. At regional level the park acts as a tool for economic development, generating net monetary gains for surrounding counties, with BCRs of over 1 throughout	Results suggest that the BFNP is an economically favourable land use option under most scenarios.	At regional level the park acts as a tool for economic development, generating net monetary gains for surrounding counties, with BCRs of over 1 throughout	economic +	yes	yes	Biodiversity		Forest reserves
Changing forest stakeholders’ perception of ecosystem services with linguistic nudging	Isoaho et al., 2019	2019	1			Forest policy		Europe	Finland	Survey - questionnaire (quantitative)	The results highlight a deep-rooted opinion divide between Finnish forest owners and professionals: the professionals reacted significantly more negatively towards policy text emphasising continuous cover practice than forest owners.	forest owners’ management decisions are often aligned with their attitudes, values and motivations related to forest-based services (economic)	We have shown that modifying a policy text targeted to stakeholders in forest management can concretely incorporate considerations of ES into decision-making on future forest management practices (political)	political	Yes	Yes	Timber		Plantation forestry
Comparative analysis on the communication strategies of the forest owners' associations in Europe	Fabra-Crespoa &Rojas-Briales, 2015	2015	15		forest owners' associations	Forest policies		Europe	Finland, France, Germany, Sweden, Norway, Switzerland, Lithuania, Luxembourg, Slovenia, Spain, United Kingdom, Latvia, Hungary	combine surveys, secondary analyses of national data, and also personal observation (qualitative)	The main conclusions that arise are: first, the temporary comparison (2006–2012) results into an improvement in several issues; second, there is room for improvement of professionalization of communication in forest owners' associations in Europe; third, social research into public perception of forestry might help to define communication strategies	influence society on one side and the decision-makers on the other, in order to fulfill forest owners' interests	improvement of professionalization of communication in forest owners' associations in Europe	social	yes	yes	Trees		Plantation forestry
Contribution of afforestation subsidies policy to climate change adaptation in the Czech Republic	Kotecký, 2015	2015	1		government agencies	Afforestation subsidy policies		Europe	Czech Republic	Annual data on subsidised acreage of afforestation by individual tree species in 2004–2012 (quantitative)	Subsidies appear to be concentrated to regions that already have high forest cover. Norway spruce is in surplus when compared to ‘natural’ vegetation. Spatial and species structure appears to decrease adaptation of subsidised projects. Lack of priorities, rather than deliberate policy choices, appear to be the cause	Lack of priorities, rather than deliberate policy choices, appear to be the cause	Subsidies are found to be concentrated primarily to highland regions that already have got high forest cover, with Norway spruce as the preferred tree species and a deficit of European beech	ecological +	yes	no	Biodiversity		Plantation forestry
Coupling climate change and forest policy: A multiple streams analysis of two German case studies	Storch & Winkel, 2013	2013	2			Forest policies		Europe	Germany	document analysis and expert interviews (qualitative)	We conclude that the extent to which the issue of climate change is integrated into forest policy depends on the overall framing of climate policy and the opportunities for the forest sector to substantiate the necessity of such a link. The preparedness and activities of the latter are then needed in order to utilize possible policy windows and to receive resources for forest climate policy measu…	the extent to which the issue of climate change is integrated into forest policy depends on the overall framing of climate policy and the opportunities for the forest sector to substantiate the necessity of such a link	the political framework conditions for a formation of climate change related forest policy were less favorable, and, hence, no broader forest policy on the issue occurred	political	Yes	no	Trees		Forest reserves
Forest certification in Russia: Challenges of institutional development	Ulybina & Fennell, 2013	2013	1		Logging companies, wood-processing companies, timber industry associations, Environmental NGOs, Local and regional administration, regional ministries, local forest management	forest certification		Europe	Russia	in-depth interviews (qualitative)	Our paper shows that the inconsistent outcomes of certification are highly related to path-dependent social institutions and local practices. The expectations for internationally-devised schemes aimed at establishing sustainable forest management can be easily thwarted by the behavior of individuals involved at the local level.	There is lack of social controls	Our paper shows that the inconsistent outcomes of certification are highly related to path-dependent social institutions and local practices	social	Yes	no	timber		Plantation forestry
Forest land-use governance and change through Forest Owner Associations – Actors’ roles and preferences in Bavaria	Aurenhammer, 2017	2017	47		Local forest administration, forest research organizations, private forest owners, hunters and hunting association	forest pact program		Europe	Germany	social network analysis as well as semi-structured interviews (quantitative and qualitative analyses)	In most cases private initiatives (FOAs) are considered to be successful by most actors. The implementation of goals is perceived to be strong for marketing of wood, and good for road construction and wood production.	The implementation of goals is perceived to be strong for marketing of wood, and good for road construction and wood production.	it would be beneficial if FOAs participated in initiatives that focus on joint harvesting and marketing of wood as well as a broader range of priorities	economic +	Yes	Yes	timber	Further research and triangulation with data from qualitative analyses will allow the key actors' potential for change to be described in more detail. Attention should also be given to the initiatives' links to superior/parallel (policy) networks and to the roles and perception of ‘external’ actors.	Forest reserves
Forest policy information networks and the role of trust: Cooperative and competitive orientations and underlying causes	Baycheva-Merger, 2019	2019	1		Forest certification organization, Nature conservation organizations, Federal agency for nature conservation, Public forest owner association, Federal ministry of Food and Agriculture	German forest policy network		Europe	Germany	Semi-structured interviews, observing, and analyzing documents and archival material (qualitative)	The results reveal trust issues with respect to forest information, which can be framed according to the interests of forestry and nature conservation actors and used as a discursive weapon, softly steering them in a particular direction. The underlying causes of the trust issues are deeply rooted in conflicts of interests and power, preventing from exchanging forest information among forestry an…	The underlying causes of the trust issues are deeply rooted in conflicts of interests and power, preventing from exchanging forest information among forestry and nature conservation actors.	The underlying causes of the trust issues are deeply rooted in conflicts of interests and power, preventing from exchanging forest information among forestry and nature conservation actors	social	Yes	Yes	timber		Plantation forestry
Forest social values in a Swedish rural context: The private forest owners' perspective	Bjärstiga & Kvastegård, 2016	2016	1		private forest owners, Swedish Forest Agency	institutional arrangements		Europe	Sweden	interviews (qualitative)	The paper identifies a need for the SFA to become more proactive and assume more of a leading role. The level of knowledge regarding social values was found to be quite low among the majority of the private forest owners. They wanted more information; they asked for increased support and advice, and they wanted to see improved coordination rather than collaboration on social values.	They wanted more information; they asked for increased support and advice, and they wanted to see improved coordination rather than collaboration on social values.	The level of knowledge regarding social values was found to be quite low among the majority of the private forest owners	social	yes	no	timber		Forest reserves
Governance and legitimacy of the Forest Stewardship Council certification in the national contexts – A comparative study of Belarus and Poland	Niedziałkowski & Shkaruba, 2018	2018	2		Forest Stewardship Council,	forest policy, forest certification		Europe	Poland, Belarus	written materials and interviews (qualitative)	Our results suggest that the critical difference consisted in the role of the government, which in Belarus championed FSC certification, encouraged all actors to participate and comply with FSC rules, even if those rules required changing national rules or ignoring potential conflicts. The effectiveness of FSC depends solely on the strong support of the government and can collapse if the support …	The effectiveness of FSC depends solely on the strong support of the government and can collapse if the support is withdrawn	Strategic struggles between forestry actors and NGOs reduced the legitimacy of FSC certification.	political	Yes	Yes	timber		Forest reserves
Governance arrangements in the European forest sector: Shifts towards ‘new governance’ or maintenance of state authority?	Sergent et al, 2018	2018	20		State forest agencies, Private owners/managers' associations, Nature conser-vation/park administration, Forest/timber enterprises, Environmental/conservation NGOs, Political parties, forestry boards	forest policy frameworks		Europe	Netherlands, Lithuania, Slovakia, Bulgaria, Portugal, Ireland, Italy, Germany, France, Sweden	semi-structured interviews and desktop research to collect primary and available secondary data (official policy and management documents, published reports, articles) - qualititative	The article concludes that recent (gradual) changes in governance arrangements in the forest sector result from macro political trends, such as global and European discourses and guidelines on sustainability and good governance, on the one hand, and from the maintenance of the strategic key position of national states in European forest policies on the other	recent (gradual) changes in governance arrangements in the forest sector result from macro political trends, such as global and European discourses and guidelines on sustainability and good governance, on the one hand, and from the maintenance of the strategic key position of national states in European forest policies on the other	(gradual) changes in governance arrangements	political	Yes	Yes	Biodiversity		Forest reserves
Governance of non-wood forest products in Russia and Ukraine: Institutional rules, stakeholder arrangements, and decision-making processes	Stryamets et al, 2020	2020	2	village councils	Forest Stewardship Council, forest companies; nongovernmental organisations (NGOs); and regional and local authorities	legislation that regulates nature conservation and forest management, legal frameworks, forest certification, national legal frameworks such as laws, rules, policies, legal agreements		Europe	Russia, Ukraine	Literature review and experts interviews (qualitative)	Governance of NWFPs includes sub-categories with economic, social, cultural, and ecological importance for a diverse range of stakeholders. Institutional rules in Ukraine and Russia for NWFPs are complex, overlap and unclear. Governance challenges are related to absence of law enforcement on sustainability of and access to NWFPs. Landscape approach initiatives respect customary rights and conside…	Governance of NWFPs includes sub-categories with economic, social, cultural, and ecological importance for a diverse range of stakeholders	Governance challenges are related to absence of law enforcement on sustainability of and access to NWFPs	political	Yes	No	Non-wood forest products (NWFPs)		Forest reserves
Rethinking Effective Public Engagement in Sustainable Forest Governance	Nenko et al., 2019	2019	1		public advisory committees, Canadian Forest Management	forest certification		North America	Canada	Survey (quantitative)	empirical findings confirm that personal perceptions of fairness, inclusion, and (to a lesser extent) social learning determines individual judgments of committee effectiveness and satisfaction	empirical findings confirm that personal perceptions of fairness, inclusion, and (to a lesser extent) social learning determines individual judgments of committee effectiveness and satisfaction (political)	determines individual judgments of committee effectiveness and satisfaction (political)	political	Yes	Yes	forest resources		Co-management
Towards collaborative forest planning in Canadian and Swedish hinterlands: Different institutional trajectories?	Chiasson et al., 2019	2019	1	Families with non-industrial forest ownership	State with public forest ownership, Forest industries,	Local forest governance, institutional bricolage (capacity, structural forces)	local social norms and rules	North America	Canada	Participatant observations and Interviews (qualitative)	Shift from sectoral planning focused on sustained-yield production of natural resources to more open, multi-stakeholder approaches aimed at providing multiple benefits are desired according to national government and EU policy. However, there exist two trajectories towards of collaborative territorial planning shaped by different institutions: (1) regional level public core funding that can suppo…	Instituional approah, capcity building, strategies; Collaborative planning mechanism	Institutional legacies with the aim of supporting maximum sustained yield wood production have ruled the relationships between the state and the industry with remained key barriers for multifunctional landscapes and regions (Ecological-)	ecological -	No	No	Forests and forest-based resources		State Forestry
Forest governance as neoliberal strategy: A comparative case study of the Model Forest Program in Canada	Parkins et al., 2016	2016	2	village councils	Forest industries, provincial ministries, NGOs	neoliberal policies and practices		North America	Canada	Document analysis and in-depth interviews (semi-structured) (Qualitative)	Strong direction and mandates from federal government, coupled with successive declining budgets, played a role in the uneven development of local capacity and local responsibility. Migration of interests from broad public concerns narrow private interests.	Model forest program mechanisms and objectives, institutional capacity (regional/local) for sustainable forest management, institutional transformation (Social and political)	The neoliberalism in the two regional Model Forest program resulted to uneven development of local capacity and local responsibility for sustainable forest management (Social)	social	No	No	Forests and forest-based resources		Federal government forestry
Comparing polycentric configuration for adaptive governance within community forests: Case studies in Eastern North America	Bissonnette et al, 2018	2018	2			community forest governance		North America	Canada	qualitative case studies (literature review, in-depth literature review and open ended interviews with key informants met in person on the CF sites)	The formal institutions of CF governing bodies display polycentric features in their mode of functioning that can be considered conducive to adaptive governance	Information sharing between different institutional structures in a polycentric arrangement has in fact yielded tighter network able to sustain dynamic adjustments conducive to adaptive governance (social)	Information sharing between different institutional structures in a polycentric arrangement has in fact yielded tighter network able to sustain dynamic adjustments conducive to adaptive governance (political)	political	Yes	yes	Forests and forest-based resources		Community forestry
Impacts of Forest Stewardship Council (FSC) and Sustainable Forestry Initiative (SFI) Forest Certification in North America	Moore et al, 2012	2012	2		Forest Stewardship Council (FSC), Forest certification organizations	forest management certification		North America	United States and Canada	E-survey (quantitative)	The results indicate that forest certification prompted substantial changes in practices. On average, firms implemented 13–14 changes in forestry, environmental, social, and economic/system practices to obtain or maintain forest certification.	The results indicate that forest certification prompted substantial changes in practices (political)	On average, firms implemented 13–14 changes in forestry, environmental, social, and economic/system practices to obtain or maintain forest certification ( political)	political	Yes	Yes	Forests and forest-based resources		State forestry
Perceptions of public land governance from two Canadian provinces: How is the social agenda being met through sustainable forest management?	Miller & Nadeau, 2020	2020	2		Department of Natural Resources (DNR)	Forest policy, forest management		North America	Canada	The primary research method is an online survey informed by forty-two interviews. The survey was administered to 89 key forestry stakeholders in New Brunswick and Nova Scotia. Participation observation and a document analysis are utilized to complement the survey (qualitative and quantitative)	there is essential consensus of the need for an improvement of public involvement processes for public land; (2) trust in the forest industry and the Department of Natural Resources (DNR) is extremely low in both provinces.	there is essential consensus of the need for an improvement of public involvement processes for public land; (2) trust in the forest industry and the Department of Natural Resources (DNR) is extremely low in both provinces (social)	an improvement of public involvement processes for public land (political)	political	yes	Yes	forest and forest-based resources		State forestry
Between Grassroots Collective Action and State Mandates: The Hybridity of Multi-Level Forest Associations in Mexico	García-Lópeza & Antinori, 2018	2018	2	inter-community forestry associations				Latin America	Mexico	survey data and in-depth case studies (qualitative and quantitative)	Mexican forestry associations mediate between social movements; member needs such as political representation, economic cooperation and forestry services; conflicting political interest from a diversity of community and non-community actors including foresters, political party leaders and timber corporations; and state mandates and market forces.	political-economic process, the line between self-organised and top-down is blurred, hybrid and continually evolving on multiple scales, driven by both cooperation and conflict across governance levels from the local to the global, and embedded in broader struggles over land, democratic institutions and market participation	forestry associations mediate between social movements; member needs such as political representation, economic cooperation and forestry services; conflicting political interest from a diversity of community and non-community actors	political	yes	yes	Biodiversity		Forest reserves
Back to the Forest: Exploring Forest Transitions in Candelaria Loxicha, Mexico	Aguila-Støen et al, 2011	2011	1			Agroferestry governance		Latin America	Mexico	Interviews (qualitative)	Dependence on forest products and services , and not prices of forest products , drive the process in our study site. Low international coffee prices and high labor demand outside the community might pull farmers out of agriculture, but they do not completely abandon the land	A diversification in income sources prevents land abandonment and contributes to maintaining rural populations and coffee forest	maintaining rural populations and coffee forest	ecological +	yes	No	Trees		Plantation forestry
Are Mayan community forest reserves effective in fulfilling people's needs and preserving tree species?	Levy-Tacher et al, 2019	2019	10		government agencies and NGOs		local norm, social norms	Latin America	Mexico	Survey, interviews , field data collection, workshops (qualitative and quantative)	The communities in our study area combine conservation and useof forest resources, and we recommend that in public policy, government agencies and NGOs incorporate MCFRas a model of biological conservation and sustainable natural resource use, taking into account traditionalknowledge and local norms that allow these reserves to function in a sustainable manner	These reserves are collectively managed and conserved by Mayanpeasants in the interest of the common good	traditionalknowledge and local norms that allow these reserves to function in a sustainable manner	ecological +	Yes	Yes	Biodiversity		Community forestry
Changing Landscapes for Forest Commons: Linking Land Tenure with Forest Cover Change Following Mexico's 1992 Agrarian Counter-Reforms	DiGiano et al, 2013	2013	1	community forest management				Latin America	Mexico	Satellite imaging and interviews (qualitative and quantitatve)	We demonstrate that informally privatized ejidos had larger individual landholdings, more land in use, and higher rates of deforestation. Commonly-held ejidos exhibited lower deforestation rates and, in some cases, forests provided economic benefits via community forest management. However, forest dependency did not correlate with low deforestation rates, suggesting alternative pathways for conse…	land tenure arrangements relate to land use and forest cover change patterns.	Commonly-held ejidos exhibited lower deforestation rates and, in some cases, forests provided economic benefits via community forest management	ecological +, ecocomic +	Yes	Yes	Biodiversity		Community forestry
Institutional bricolage in payment for ecosystem services: Insights from the Sloping Land Conversion Programme in upland communities, Southwest China	He, 2020	2020	2	Village committee	State council, the state forestry administration, National Grain Bureau and Ministry of Finance	PES policy and programs	informal institutions and local practices	Asia	China	Mixed (qualitative and quantitative) methods-qualitative data was collected through ethnographic approach-in depth case studies; review, 7 FGDs; and quanitative data from semi structured interviews with total of 107 respondents.	Institutional bricolage processes can lead to positive ecological and socioeconomic outcomes when hybrid institutions were built to fit the local socio-ecological contexts.	Recognition of local context, innovative benefti sahring mechanisms, allowed application of local knowledge for intercropping that met SLCP regualtions	Top-down implementation of the SLCP was locally adjusted and smoothly implemented in different localities as a result of the bricolage process, despite initial resistance to its implementation (aggregation of institutions)	political	Yes	Yes	Ecosystem services for sloping land coversion	This research calls for decentralisation reforms and provision of institutional flexibility, and further understanding of local institutional dynamics	Plantation forestry
Social inclusion and deliberation in response to REDD+ in Nepal’s community forestry	Bishnu, 2019	2019	1		Community forest user groups	REDD+, forest policies		Asia	Nepal	In-depth interviews with women, Dalit, and executive committee (Qualitative and quantitative)	The increased participation of disadvantaged groups in com- munity forestry was possible after the implementation of income gen- erating activities under the REDD + program. However, their participation was symbolic than genuine because they could hardly influence the decision of the groups.	Issues raised often were related to governance, socioeconomic aspects	Injustice is inevitable in the current representation process. Disadvantaged groups should be empowered and the criteria of selecting representatives in quota system should be based on the degree of user dependency on the forest.	political	Yes	Yes	Carbon, forest products		Community forestry
Migration, forest management and traditional institutions: Acceptance of and resistance to community forestry models in Nepal	Dilli, 2019	2019	2	Village Council and Village headman	Community forest user groups, District Forest Office (DFO), Conservation Area Management Committee (CAMC), Annapurna Conservation Area Project/National Trust for Nature Conservation (NTNC)	Forest Act (1993), Regulations (1995), Conservation Area Management Regulation (1996), CF operational plan approved by DFO	Socially embeded customs and traditions, traditional rules	Asia	Nepal	Mixed (qualitative and quantiative): household survey (313), key informants interviews (13);informal interviews (23) and group discussion (3)	An acceptance of or resistance to a CF model cannot be explained solely by relying on the migration of users and their decreasing dependency on the forests. Rather, in addition to reducing active leadership, out-migration prevents local participation in the design and implementation of new forestry institutions, and therefore makes an institution vulnerable and increases the risk of accepting a C…	Out-migration, institutional flexibility, leadership	Outmigration has aused a lack of leadership and decreasing levels of users particiaption in forestry institutions	political	Yes	Yes	Firewood, grasses and leaflitters, medicinal herbs	Local acceptance of CF models can be increased by providing greater autonomy to users in terms of management, resource extraction/utilization and the use and distribution of income.	Community forestry and Conservation area
Co-evolving dynamics in the social-ecological system of community forestry—prospects for ecosystem-based adaptation in the Middle Hills of Nepal	Sapkota et al, 2019	2019	1		CFUGs, Ministry of forest and soil conservation and its agencies, FECOFUN	internaitonal conventions, national policies and CF guidelines		Asia	Nepal	Qualitative surveys and triangulation of multiple methods, including in-depth in- terviews, historical narratives about changes, focus group discussion, transect walks, historical trend analysis, direct observation of respondents	Community forestry provides multiple pathways for both reactive and anticipatory adaptation, often reinforcing community resilience. Findings CFs are being managed by local institutions with an explicit goal to enhance the overall resilience ofthe SES, the underlying social and political dynamics of CF tend to be neglected in adaptation policy and planning. Harnessing the adaptation benefits of f…	Social and political drivers incl. bureaucratic structures, negligence to local power dynamics	Positive ecological outcomes, social outcomes and gender empowerment, prospect of CF to contribute on climate change adaptation	ecological +, social	Yes	Yes	CF system and resources	Integrating resilience thinking with concerns for social justice can better inform the development of adaptation policy Innovation is required in crafting policies and programs that not only recognize com- munity capability but also their differentiated vulnerability resulting from variation in gender, caste, and economic condition.	Community forestry
Shifting regimes of management and uses of forests: What might REDD+ implementation mean for community forestry? Evidence from Nepal	Khatri et al, 2018	2018	2		State, CFUGs	State forest laws and regulations, REDD+		Asia	Nepal	Qualitative survey: In-depth inter- views, focused group discussions and observations were employed	The technical and financial logic of REDD+ have had implications for CF governance, risks of co-opting local voices and has contributed to an ongoing commercialisation of community forests, at the cost of the livelihoods of the poorest people.	Technical aspect of REDD+, social acceptabce by CFUG and its association	Policy outcomes; restrictions to traditional uses and risks of co-opting local voices and has contributed to an ongoing commercialisation of community forests, at the cost of the livelihoods of the poorest people (social -) Shifts in the way people perceive forest value, moving from subsistence uses towards monetary benefits (Economic)	economic -	Yes	Yes	Forest carbon	NA	Community forestry
Design considerations in supporting payments for ecosystem services from community-managed forests in Nepal	Paudyal et al, 2018	2018	1		Local government unit and CFUG	Government policy		Asia	Nepal	Qualitative study (KII, FGDs, expert interviews and vailidation workshop, interview with 60 men and women)	This study indicated that there are often trade-offs between equity, efficiency, and effectiveness involved in achieving livelihood improve- ments for rural poor and, consequently, the longer-term sustainability of a PES scheme	Policy and social (livelihoods, pro-poor participation, tenure arrangements, transaction and opportunity costs, payment structures and government policy were perceived as most important factor), technical, financial, and policy/institutional arrangements	Adaptation of new institution-PES in community based forestry Positive constirbution in environmental conservation and livelihoods outcomes	ecological +, ecocomic +	Yes	Yes	ecosystem services-water	Detailed analysis of priority considerations and necessary arrangements has to be made in PES design in CBF regimes in developing countries.	Community forestry
The political ecology of mangrove forest restoration in Thailand: Institutional arrangements and power dynamics	Thompson, 2018	2018	1	village associations	National and local government, NGOs	National policies and reforestation act		Asia	Thailand	Qualitative study (interviews with 44 key informants, field observation, and review of relevant policy and project reports)	This study demonstrates how weak and unequal actor relations – resulting from capacity limitations, power asymmetries, and cultural ideologies – creates gaps between policy design and implementation, thus leading to ineffective environmental governance.	ecological, policy, social and institutional factors, inconsistencies between national mangrove restoration polices and fanancial capacities of government agency	Hybrid institutions of public private partnership emerged, cycle of failures due to loosely defined targets and false reporting based on the spatial area planted rather establishment of mangrove trees.	ecological -	Yes	Yes	Coastal ES and biodiversity	NA	Forest reserves
Spiritual commons: Sacred sites as core of community-conserved areas in Kyrgyzstan	Samakov & Berkes, 2017	2017	1		State officials: Biosphere Researve, NGOs		Unwritten rules inc. traditional knowledge, rules, beliefs, practices and taboos	Asia	Kyrgyzstan	th qualitative and quantitative analysis (semi-strucutred interviews-45, FGD-1, state-23, traditional practitioners and local communties -15, local scholars and NGO experts -11)	Social institutions (such as sacred site guardians), social norms, rules and taboos, as well as perception of sacred sites as commons, contribute to their conservation by local communities, and represent a traditional model of biocultural conservation.	Individual and community wellbeing; commons through traditional social institutions, rules and taboos; sacredness of place-special place, physical and spritual factors	Ecological outcomes: Social institutions, social norms, rules and taboos, as well as perception of sacred sites as commons, contribute to their conservation. Policy outcomes: no support and formal recognition.	ecological +, political	Yes	Yes	Cultural services of forests	Enhance biocultural conservation and affirm the rights of their traditional caretakers through recognizing in culturally appropriate way.	Sacred sites in Biosphare reserve
‘The fridge in the forest’: Historical trajectories of land tenure regulations fostering landscape transformation in Jambi Province, Sumatra, Indonesia	Kunz et al, 2017	2017	1	Customary leadership	Ministry of Forestry, Ministry of Transmigration, Provincial forestry office, National land agency and NGOs	Constitution, statutory laws and regulations on land use	Customary rules	Asia	Indonesia	case study (qualitative): problem- centered interviews with households, and carried out focus group discussions with key informants, using participatory tools such as resource mapping and timelines.	De jure regulations which were added to customary laws created a situation of legal pluralism. This study also explains how local actors craft institutional arrangements in a proces sof institutional bricolage to use their resources. The changes in the landscape are inseperatbly interwoven with demographic changes and transformation in local social structures.	Social, economic and political factors were the key determinants of institutional change	Legal pluralism, inequalities among local actors, rapid exploitation of resources, demographic changes and transformations in local social structures.	social, ecological -	yes	No	Land use: cash crops incl. palm oil, rubber, and timber	Reality of de facto and de jure in the ground to be checked up.	Forest reserves
Collective action on forest governance: An institutional analysis of the Cambodian community forest system	Persson & Prowse, 2017	2017	2	Commune Council	Department for CF, Forestry Administration, NGOs, Community forestry chief/committee	CF laws, regulations and guidelines	Customary practices	Asia	Cambodia	Mixed (both qualitative and quantitative) methods- semi structured in-depth and short interviews with stkaheolders, key informant interivews and strucuture household questionnaire survey with 137 households.	Community forestry is characterised by the exclusion of younger and poorer households from formal meetings, high costs and limited benefits for members, informal information channels where women and poorer households are excluded, low levels of formalisation, high enforcement costs and massive external pressures.	Social, economic and demographic/education factors	Gender enquality, exclusions, dependency on external sources of fundings	social	Yes	Yes	Forest land and resources	A call for developing locally-adapted graduated sanction mechanisms through the receipt of greater support for internal monitoring and enforcement.	Community forestry
A Collaborative Forest Management user group's perceptions and expectations on REDD + in Nepal	Gilani et al, 2017	2017	1		CFMG, state agencies, CSOs, NGOs	REDD+, forest policies, act regulations		Asia	Nepal	Mixed method of qualitative and quantitative survey: semi-structured questionnaire, interviews and household survey, a semi- structured questionnaire, interviews and household surveys to gather data from the CFM users. the research applied gender and types of user groups (nearby or distant users) as stratification variables.	This research compared to distant users, nearby users felt more strongly that the forest is essential to their lives and were more interested in participation in REDD+ practices. REDD+ actions should maintain a balance between conservation and utilization of forests to ensure that healthy forests	REDD+ benefits, geographical factors	Collaborative forest management can adapt REDD+	political	No	Yes	Timber, fuelwood, carbon	Opportunities and risks of REDD+ projects, and meaningful participation of local people	Co-management
Ideals and institutions: Systemic reasons for the failure of a social forestry program in south-west Bangladesh	Afroz, Sharmin Cramb, Rob Grünbühel, Clemens	2016	2		Donor organization, NGO, Government organization	National laws and policies related to the social forestry	Customary practices	Asia	Bangladesh	Qualitative: focus group discussions, key informant interviews, collection of personal narra- tives, informal conversations, and direct observation	Improving rural livelihoods and natural resource management in environmentally, socially, and politically marginal settings such as south-west coastal Bangladesh will require far more transformative institutional change than can be achieved by a donor-initiated project intervention, no matter how well-designed or how worthy the ideals, requiring a much deeper appreciation of the ‘‘politics of inc…	Policy, politics,socio-economic factors	Local and supra-local institutional realities deviated from the CBNRM ideals and assumption (Articulation) Failed to significantly increase forest cover or improve the livelihoods Lack of community representation, participation, and empowerment on planning, decision making and implementation process Contradiction between top-down and bottom up institutional structure	ecological -, econonic -	Yes	No	Collective management of water, land, aquaculture, for- ests, and natural disaster	NA	Social forestry
Making it last? Analysing the role of NGO interventions in the development of institutions for durable collective action in Indian community forestry	Barnes, & van Laerhoven, 2015	2015	1		NGOs, CFUG	National policies		Asia	India	Qualitative survey: qualitative survey was made.	NGOs do not get involved in activities aimed at influencing functioning collective action such as crafting or designing rules. They involves themselves in activities aimed at strengthening durable collective actions such as forest management trainings. Their long term focus puts the communities themselves firmly in the institutional chage agent position. This study highlights the dynamic and dive…	Institutional factors, external funding support, local social systems, and policy factors	Successful collaboration between NGOs and community based organizations i.e. community forestry. NGOs’ approaches to institutional change, by developing and applying a typology that distinguishes between (i) perspectives that see institutional change as predominantly determined by structure (institutional design) or agency (institutional crafting), respectively, and between (ii) perspectives that…	social	Yes	Yes	NGO services	a shift towards a more demand driven production of knowledge by firstly recognising more explicitly this messy institutional reality, and secondly engaging in a discussion with NGOs on the fundamental differences between institutional design vs. crafting and the implications for NGOs engaged in supporting community institutions in a CPR context.	Community forestry
Examining marginalized communities and local conservation institutions: The case of Nepal's Annapurna conservation area	Dahal et al, 2014	2014	1	Mother groups, village councils	Conservation Area Management Committee, Annapurna Conservation Area-administration, NGOs	Conservation area management regulations	social norms and values	Asia	Nepal	Qualitative survey	ACAP has still not been able to open political and institutionalized spaces for meaningful participation of marginal groups. The process of elite capture syndrome still exists.	Historic and contemporary social, economic, cultural, and political structures. Likewise government policies, and national politics are other factors	Due to social and economic inequality, elite capture, less participation of women, poor, marginalized and dalit people exist	political	Yes	Yes	Trees and other ecosystem services	future research should examine a more representative sample of local manage- ment institutions in multiple VDCs.	Conservation Area
Certification of a Community-based Forest Enterprise for Improving Institutional Management and Household Income: A Case from Southeast Sulawesi, Indonesia	Harada, 2014	2014	1		NGOs, Government, CFUGs	FSC standards, National laws		Asia	Indonesia	Qualitative and quantiative survey, in-depth formal interivews	NGOs played important roles in establishing strong relationships between producers and con- sumers, strengthening local forest management institutions, and promising social and economic benefits to the local people a local NGO and an international NGO contributed towards successful establishment of group certification and establishment of a small-scale forestry enterprise producing certified wood…	Social, economic incl. market, outside support from NGOs, lack of interest of natinal and local government towards FSC certification	Establishment of strong relationships between producers and consumers; strengthening local forest management institutions, and promising social and economic benefits to the local people social, economic+	social, economic+	Yes	Yes	Timber	Strong collaborative relationships with the governments to expand the area of the forest certification for community forestry is crucial.	Community forestry
External impacts on traditional commons and present-day changes: a case study of iriai forests in Yamaguni district, Kyoto, Japan	Shimada, 2014	2014	1	Traditional local residents association	National and local government	National laws governing Iriai under article 263 and 294 of the Civil code	local custom	Asia	Japan	Qualitative methods (cross section analysis on all 11 villages, time series analysis, 21 site visits, interviewed chair, vice chair an dother committee members of the common forest manageemnt organizations in all 11 villages, 6 previous committee members etc)	This paper concludes that the village community can adapt its institutions to external infleucnces by supporting continuous institutional change; although the communities can overcome most external impacts themselves, there is one impact, low priced competition due to free trade in forest products, can not be coped with independently; and renerating local iriai commons requires multi-level govern…	Demographic realities (population change) posed by newcomers and dissipation of revenue, trade liberalization, normatice converns about the commmunity unity and even engvironmental education as well as additional values like village autonomy, local patriotism, local history and local culture	socio-eocnomic benefits, positive ecological outcomes-watershed protection, flood control and erosion control etc; however some of the villagers abondoned the forest management due to large external influences-economic loss (falling price of timber due to trade liberlization)	ecological +	Yes	Yes	timber and forest resources	Government should not impose one size fits all policy which kills self- governance; policy support should be limited to problems that villagers can not solve on their own,	Japanese Iriai forests
Institutional arrangement and typology of community forests of Meghalaya, Mizoram and Nagaland of North-East India	Tiwari et al, 2013	2013	3	Traditional institutions In Meghalaya Syiem-head of Khasi tribe and the state, administer and manage forest and other natural resources in Meghalaya Nokma-female head of Garo tribe-custodian of land baased resources. Doloi-chief of single political entity-Elaka in Jaintia hills-elected for life from amongst the senior members of a particular clan. Quasi traditional institutionsin village council	Village development board	Village laws and regulations	Traditional institutions, customs and belief	Asia	India	Qualitative method (survey of literature, PRA incl. group discussions, key informants interviews etc)	The traditional institutions are making adjustments to provide space for modern needs and also to make themselves more inclusive, particularly in cases where chieftainship existed in the past. Rapid modernization of traditional tribal institutions (as recorded for some tribes) could result in loss of their ecological knowledge of forest management.	Rapid modernization, geographic and cultural factors	Replaced raditional institutions by modern institutions. Amalgamation of traditional and modern institutions to emerge quasi-traditional institutions Loss of ecological knolwedge of forest management Protection of forests and	political, ecological +	Yes	Yes	Timber, fuelwood, NTFPs, grazing and hunting	NA	Community forestry
Conceptualising context in institutional reforms of land and natural resource management: The case of Vietnam	Clement & Amezaga, 2013	2013	1		National, provincial and local governments, NGOs and private sectors	REDD+, National policies, rules and regulations	Traditional practices	Asia	Vietnam	Mixed of qualitative and quantitative methods Institutional Analysis and Development framework is used.	This study found that plural, contradictory regulations and policies, combined with existing power inequalities result in a ‘‘filter mechanism” that reduces the practical impact of legal instruments and safeguards aimed at strengthening the least powerful actors’ rights. Despite its good intentions, REDD+ may not be any different from prior land use policies, weakening rather than strengthening t…	Political and economic interests, prevailing discourses, social and ecological conditions; Geographic (local and distance); institutional diversity	Conflict between state imposed institutions and local rules in use; Resistence and conflicts as beliefs, cultural practices and social relations of many ethnic groups were not acknowledged.	political	Yes	No	Carbon	Pre-existing distribution of powers must be taken into account when designing interventions related to rights and access to natural resources.	Forest reserves
REDD Policy Impacts on Indigenous Property Rights Regimes on Palawan Island, the Philippines	Dressler et al, 2012	2012	1	Tribal Chieftaincy, and indigenous (Pala’wan and Tagbanua) farmers	State, community-based forestry management (CBFM) initiative, NGOs	the Ancestral Do- main Sustainable Development and Protection Plan (ADSDPP), REDD+ policies	Customary land tenure	Asia	Philippines	Mixed of qualitative and quantitative research spanning 2001–2012. Methods included reviews, participant observation, and key informant interviews with municipal leaders, Tribal Chieftains, and indigenous (Pala’wan and Tagbanua) farmers	This study illustrated on how complex and changing tenure structures, commodity markets and livelihood dynamics may influence how REDD plus interventions affect indigenous customary lands and forest use. They argue that the ability ofindigenous forest users to maintain stored carbon and improve livelihoods is contingent upon the ‘socio-material’ form of carbon.	socio- political, cultural, economic and environmental contexts	livelihood insecurity, unequal usufruct holdings, and concentrated private title with forest resources; forest users are incorporated into unequal carbon markets in the face of insecure land holdings and livelihood dynamics	political	Yes	Yes	Carbon	The process, impact and outcomes of implementing REDD plus and livelihood co-benefit schemes must be understood in terms of how carbon and its associated resources are commodified in changing socio- political, cultural, economic and environmental contexts over time and space.	Community forestry
Traditional forest knowledge of the Yi people confronting policy reform and social changes in Yunnan province of China	Jinlong et al, 2012	2012	1	Yi-community group, village head	Village administration	Village laws and regulations	Customary regulations, and forest related beliefs	Asia	China	Combination of qualitative and quantaitive survey (mixed)	Traditional Forest knowledge (TFK) has contributed to the protection of old-growth forests, which are essential to biodiversity conservation, as well as to human–nature harmoni- zation and equitable resource access through benefit-sharing schemes. However, this knowledge appears to be vulnerable.	Globalized market economies, Demographic factor, such as declining interest in traditional wisdom, knowledge, and lifestyles among younger generations, exclusion in policy porcess , government policy interventions	Exclusion of traditional groups, vanishing traditional knowledge and practices, erosion of traditional culture and declining intereset in traditional wisdom, knowledge and lifestyles among younger generations.	political	Yes		NTFPs, fuelwood,	Inclusion of minority groups such as the Yi in policy formulation could substantially enhance sustainable forest management and social and economic development, while providing an avenue through which to recover and preserve rapidly-vanishing traditional knowledge and practices.	Community forestry
Local institutions: Regulation and valuation of forest use-Evidence from Central Sulawesi, Indonesia	Mehring et al, 2011	2011	1	Traditional customary organization (Lembaga Adat)	Lindu National Park, village representative body, NGOs	State rules	Traditional informal rules	Asia	Indonesia	Qualitative social science research approach including interviews and group discussions with relevant actors such as farmers, village authorities, the National Park authority, and non-governmental organization members	The current state-imposed formal rules have not been successfully implemented in the past. Insufficient boundary demarcation, and a lack of congruence between rules and local conditions have been identified as main reasons. Traditional informal rules are rather more respected by local people since they are adapted to traditional use rights and sanctions at the village level. Community conservatio…	CCA is the key to mediate state and community	Creation of new institutional framework to bring park and traditional informal rules	political	Yes	Yes	timber and non-timber for- est products	NA	Natinal Park
Payments for biodiversity conservation in the context of weak institutions: Comparison of three programs from Cambodia	Lements et al, 2010	2010	3	Village committee	Protected Area authorities, certification agency, NGOs	Rules and regulations for protected species and land-use pla	Endogenous rules	Asia	Combodia	Qualitative methods	The PES programs that were managed by local organisations were slower to become established but crucially were widely understood and supported by local people, and were more institutionally effective. PES programs may therefore be more sustainable when they act to empower local institutions and reinforce intrinsic motivations.	institutional, policy, external support, conservation results, economic incl. national and international markets	Ecological: Protection of globally significant species Economic: Substantial contribution to local livelihoods	ecological +, ecocomic +	Yes	Yes	PES	NA	Protected areas
The institution of taboo and the local resource management and conservation surrounding sacred natural sites in Uttarakhand , Central Himalaya	Negi, 2010	2010	1	Religious groups, and Brahmins, Rajputs			Traditional belief, traditional knowledge and taboos	Asia	India	Mixed: qualitative and quantative survey	Although the potential of traditional natural resources management for biodiversity conservation vis a vis the institution of taboo within the state remains enormous, the sustainability of these practices however is seriously threatened. In	Social, economic and demographic factors	Conservation of habitats, biodiveristy, exclusion of lower caste people	ecological +, political	Yes		cultural and spiritual values	investigate local perceptions of forest space and landscape, biodiversity conservation and traditional beliefs, and their significance for natural resources management, towards understanding the changing values of local people in relation to traditional protected areas, such as sacred forests. a much clearer under- standing of spiritual and mystical beliefs, and the related local institutions ass…	Sacred forests
Rule making in community forestry institutions: The difference women make	Agarwal, 2009	2009	2		State and CFUG	Staqte laws, regulations and guidelines		Asia	India and Nepal	Qualitative survey	induction of more women in executive committees would benefit the forests, enhancing the social acceptance of rules, while maintaining ecological sustainability	Demographic factors, social and economic factors, biophysical factors	Gender, inclusion, and positive ecological outcomes in CF managed by women	ecological +	Yes	Yes	firewood, fodder, and grasses	NA	Community forestry
"Custom" and Contestation: Land Reform in Post-Socialist Mongolia	Upton, 2009	2009	4	Traditional herding families	Local, national governments, NGOs/Donors	National policies and legal framework	traditional and customary practices	Asia	Mongolia	Qualitative and quanitative survey (househol survey in 150 groups semi structured interviews, in-depth key informant interviews and oral histories with selected hereders), interviews with local, regional and national government officials and staffs of development bodies active in the research sites were made.	The study maps the dynamic interplay between state influences, customary rights and practices. The limitations of both state and particular manifestations of community-led land reform in promoting desirable or predictable trajectories of change, and the centrality of local reworkings of particular interventions in shaping actual practices.	Policy , historical institutional arrangements, external support, geographical and economic factors	Institutional dynamism, equity and land use outcomes, formal allocation of winter shelters and camps at decollectivisation and through the land laws-reinvention of customs, extension of more exclusive notions of rights and a sense of increasing rigidity of boundaries amongs non-member or excluded hereders.	social	Yes	No	Grazing land /herding	detailed, historically grounded studies that map the processes of change contingent on external interventions must be at the forefront of future attempts to develop both typologies of appropriate tenure reform and more nuanced understandings of customary rights and tenure.	Plantation forestry
Outcomes of state- vs. community-based mangrove management in Southern Thailand	Sudtongkong Webb et al, 2008	2008	2	village conservation groups	Royal Forest Department, NGOs, Associations, International donors, CFUG, Mangrove Community forest committee	Constitution and laws	Traditional rules	Asia	Thailand	Mixed: Qualitative and quantitative methods: interdisciplinary methods including interviews, discussions, quantitative forest surveys, and institutional analysis	Local villages have crafted and maintained well-defined governance management institutions over the forest, and as a result, stand structure was superior in community-managed mangrove forests than in the open-access state forest.	External support, effective leadership, natural resources, autonomous decision making, high degree of social capital were key to the success	Crafted and maintained governance management institutions, positive biological outcomes-improved management of mangrove forests	ecological +	Yes	Yes	Mangrove forests	Community-mangrove interface Consider not only the biological outcomes of community management, but the underlying reasons for those outcomes	Community managed mangroved forests
Forest policy and sustainable forest management in Bangladesh: An analysis from national and international perspectives	Muhammed et al, 2008	2008	1		Ministry of environment and forests, Donor and International organizations	Forest policies, interantioanl instruments on SFM		Asia	Bangladesh	Qualitative survey	Bangladesh and other developing countries are not presently in a position to accept and adopt internationally derived forest policies due to inadequate institutional support, political instability and poor governance. Therefore, along with development of criteria and indicators of sustainable forest management and forest certification, international policy scientists must consider institutional d…	Institutional, political, technical, and poor governance are the key factors that hindering effective policy and program implementation	Corruption, comanagement of protected areas and highly motivated people to conserve healthy forest ecosystem that will provide future economic stability	economic +	Yes	Yes	SFM	Promotion and implementation of locally derived, grass-root strategies, including participatory forestry management, co-management of protected areas and forestry and environmental education, are likely to have a positive impact on the future of forests in Bangladesh	Participatory social forestry
Politics of co-optation: Community forest management versus joint forest management in Orissa, India	Nayak & Berkes, 2008	2008	2		Government of India, NGOs, local forest federation, JFM committee	Goverenment order, Managmement plans and other pliciy cnocering JFM		Asia	India	Qualitative research approach (23 semi-strucutred interviews and 9 FGDs)	The comparison of the JFM arrangement after 2002, with the self-organized community forest management regime that existed prior to 2002, provides three conclusions: (1) The level of villager participation in forest management has declined, along with the erosion of the bundle of rights held by them; (2) multiple institutional linkages between Gadabanikilo and outside agencies and reciprocal relat…	Three factors seem to have contributed to the shaping of this unique forest management arrangement: (1) crafting of inclusive rule- making arrangements, (2) negotiation and deal making with neighboring villages toward forest conservation, and (3) creation of various mechanisms to conserve the forest and meet local needs.	Enequity, state re-asserted its control at the expense of de facto community managemnt, low interest and participation of locla people, excluded the idea of locally evolved conservation and regenerating methods.	political	Yes		small timber, firewood, grazing and medicinal products		Community Vs Joint forestry
Institutions and collective action: Does heterogeneity matter in community-based resource management?	Adhikari & Lovett, 2006	2006	1		CFUGs, NGOs and state agencies	CF laws, regulations and guidelines		Asia	Nepal	Both qualitative and quantitative survey (330 household survey, KII, FGDs)	Forest user groups can create institutions for resource management according to their local context in order to avoid management problems created by inequalities among resource users. No clear-cut impact of group heterogeneity on collective action systems of governance need to be flexible to allow adaptation of management regimes to local conditions	Social (social class and ethnicity), local institutional, historical factors	Increases transaction costs, deviant behabior among economic agents, weak enforcement of rules	political	Yes	Yes	CF resources	The study recommends that the systems of governance need to be flexible to allow adaptation of management regimes to local conditions	Community forestry
Institutional analysis of evolution of joint forest management in India: A new institutional economics approach	Behera & Engel, 2006	2006	1		Forest Departments, Forest protection committees, state and local NGOs	Constitutions, policy and laws		Asia	India	Mixed of qualitative and quantative survey (HH survey with 12 HHs from each 55 JFM villages, group discssions, key infomrants interview, transect walks and discussion with local forest department officials and state and local NGOs	This study revealed that the transfer of peroperty rights from forest departments to local communities has been incomplete and incoherent and continous to be subject to much uncerntainty; and creation serious enforcement and rent-seeking problems. The lack ofaccountability and the prevalence of information asymmetries of both forest protecttion committee leaders as well as forest department's bur…	Institutional dynamics incl. informal institutions, social an economic factors, leadership and beaureucracy, economic incentives to the communities	Inefficiency of JFM, rent seeking and weak enforcement	political	Yes	Yes	Timber and NTFPs	Informal institutions and household incentives for participation are likely to be equally important for understanding the evolution of JFM and for developing strategies to overcome current inefficiencies	Joint forest management
Tenure regimes and remoteness: When does forest income reduce poverty and inequality? A case study from the Peruvian Amazon	Curie et al, 2021	2021	1			forest tenure arrangements		Latin America	Peru	Household survey (quantitative)	We provide evidence that forests are an important income source for the poorest households and this contribution is more pronounced among households living in villages under communal tenure regimes and remote areas. Forest income is significantly and negatively correlated with inequality under communal tenure regimes, but such a trend is not found in regions under private tenure	We provide evidence that forests are an important income source for the poorest households and this contribution is more pronounced among households living in villages under communal tenure regimes and remote areas (economic)	forests are an important income source for the poorest households (economic)	economic +	Yes	Yes	Game meat and non-timber forest products		Community and private forestry
Colonial hangover and institutional bricolage processes in forest use practices in Cameroon	Kimengsi & Balgah, 2021	2021	2	Traditional authorities, women's group, men's groups	Civil society organizations, forestry department	State rules, institutional bricolage	Customary rules	Africa	Cameroon	Using document analysis, key informant interviews (45) and focus group discussions (qualitative)	While actors in Bakossi justify NTFPs harvesting on their customs, those in Santchou draw from state laws to exploit and commercialize NTFPs. Timber exploiters draw upon state and customary rules to harvest and commercialize timber, in the guise of exploitation for community service. While traditional rulers in Bakossi affirm their authority in regulating timber exploitation, those of Santchou de…	Timber exploiters draw upon state and customary rules to harvest and commercialize timber, in the guise of exploitation for community service (political)	Timber exploiters draw upon state and customary rules to harvest and commercialize timber and NTFPs, in the guise of exploitation for community service (economical)	economic +	Yes	Yes	Timber and NTFPs		Protected areas
Understanding drivers of local forest transition in community forests in Mixteca Alta, Oaxaca, Mexico	Hernández-Aguilar et al, 2021	2021	1	community assemblies	Local government, local organizations	Forest policy	Collective rules and agreements, community’ norm	Latin America	Mexico	Community workshops, interviews, participant observation, and the review of historical sources helped reveal core drivers (qualitative and quantitative)	Drivers of local forest transition include outmigration and new forest policies, as well as endogenous drivers, such as communities' social capital, local institutional efforts, and socio-ecological awareness	Forest policies that promote local forest restoration need to recognize local land use land cover trajectories and support those that encourage active and passive recovery pathways (political)	Forest policies that promote local forest restoration need to recognize local land use land cover trajectories and support those that encourage active and passive recovery pathways (ecological)	ecological +	Yes	Yes	Trees		Community forestry
Understanding forest users' participation in participatory forest management (PFM): Insights from Mt. Elgon forest ecosystem, Kenya	Mbeche et al, 2021	2021	1	Farmers’ groups		Participatory forest management		Africa	Kenya	data from a cross-sectional survey of 924 forest-dependent households (quantitative)	The fractional regression model shows that transaction costs associated with access to markets, gender (being male), household expenditure and expected forest benefits positively influence household participation in PFM, while the opportunity costs associated with off-farm income, distance to the forest and lack of extension have a negative influence on participation.	transaction costs associated with access to markets, gender (being male), household expenditure and expected forest benefits positively influence household participation in PFM (economic and demographic)	half (52%) of the respondents participated in PFM (political)	political	Yes	yes	forest and forest-based resources		Co-management
The politics of scale in global governance: Do more stringent international forest certification standards protect local rights in Russia?	Tysiachniouk et al, 2021	2021	1		Forest certification council	forest certification policy	norms	Europe	Russia	using qualitative methodology that primarily consisted of in-depth semi-structured interviews, participant observation and review of FSC's policies, standards and other relevant documents	We find that Russian stakeholders perceive the increasing prescriptiveness of FSC's global FPIC policies as disrupting their existing norms of negotiated compromise, and originating from well-defined and politically influential indigenous populations elsewhere in the world.	Increasing prescriptiveness of FSC's global FPIC policies as disrupting their existing norms of negotiated compromise (political)	increasing prescriptiveness of FSC's global FPIC policies as disrupting their existing norms of negotiated compromise (social)	social	Yes	Yes	forest and forest-based resources		State-led forestry
Indigenous territories and governance of forest restoration in the Xingu River (Brazil)	Sanches et al 2021	2021	1			forest governance		Latin America	Brazil	semi-structured interviews (qualitative)	Kĩsêdjê indigenous people have a fundamental role in monitoring the common-pool resources in the Suiá-Miçu River Basin (Mato Grosso, Brazil)	The 'Y Ikatu Xingu Campaign is a multi-scale and multi-level institutional arrangement that foster stakeholders to riparian forest restoration (political)	The 'Y Ikatu Xingu Campaign is a multi-scale and multi-level institutional arrangement that foster stakeholders to riparian forest restoration (political)	political	yes	yes	Trees		Co-management
Determinants of forest dependent household’s participation in payment for ecosystem services: Evidence from Plantation Establishment Livelihood Improvement Scheme (PELIS) in Kenya	Waruingi et al, 2021	2021	1			forestry PES scheme		Africa	Kenya	survey of 919 households (quantitative)	The key factors associated with participation were access to forest benefits (products and share of PELIS income) and having a positive attitude towards environmental conservation. The access to different forms of household capitals was found to have varying influence on participation, depending on household socioeconomic context.	The key factors associated with participation were access to forest benefits (products and share of PELIS income) and having a positive attitude towards environmental conservation (economic and political)	the low level of participation among the women and poor, and resultant disproportionate distribution of benefits suggests the need for mechanisms to reduce program costs and other barriers that limit participation of the poor and marginalized groups (political)	political	Yes	No	Trees		Plantation forestry
Incentive-based conservation in Peru: Assessing the state of six ongoing PES and REDD+ initiatives	Montoya-Zumaeta et al, 2021	2021	6			Payment for Environmental Services (PES) and Reducing Emissions from Deforestation and forest Degradation (REDD+)		Latin America	Peru	We collected information from secondary sources and conducted semi-structured interviews (qualitative)	Suboptimal design and implementation choices probably have influenced outcomes towards limiting the sought-for environmental and welfare impacts. We discuss three critical aspects for upscaling: overcoming financial and legal constraints, strategic involvement of non-government stakeholders, and more impact-oriented design of the interventions	We discuss three critical aspects for upscaling: overcoming financial and legal constraints, strategic involvement of non-government stakeholders, and more impact-oriented design of the interventions (economic and political)	payment differentiation, enforced conditionality, and customized measures nurturing locally perceived equity and transparency (political)	political	Yes	No	Trees		State-led forestry
Certified community forests positively impact human wellbeing and conservation effectiveness and improve the performance of nearby national protected areas	Loveridge et al, 2021	2021	2		Village government	Forest certification		Africa	Tanzania	Household survey (quantitative)	We found that CFs positively impacted wellbeing, conservation effectiveness, and reduced gender inequality, though they did not reduce elite capture. We also detected positive interaction effects between certified CFs and neighboring national Pas	We also detected positive interaction effects between certified CFs and neighboring national PAs (political)	Positive interaction effects between certified CFs and neighboring national PAs (ecological)	ecological +	Yes	Yes	forest resources		Community forestry
Community-based Forest Landscape Restoration (FLR): Determinants and policy implications in Tanzania	Owusu et al, 2021	2021	1			Land policies	Land customs	Africa	Tanzania	Household survey and experts' interview (qualitative and quantitative)	(i) while both perceived monetary and non-monetary benefits shape households’ interest in FLR, asset-poor households are more interested in the monetary benefits than their rich counterparts, (ii) households FLR choices are largely shaped by the effectiveness of community-based institutions, (iii) natural, financial and social capital positively shaped households’ choices in FLR while a negative …	households FLR choices in FLR are largely shaped by the effectiveness of community-based institutions, (iii) natural, financial and social capital positively shaped households’ choices in FLR while a negative link was established for physical capital (political, economical)	crop farmers choose to participate in FLR activities by growing a mixture of fruit and native timber tree species while those in other professions participated by planting only fruit trees species (ecological)	ecological +	yes	yes	Trees		Plantation forestry
The quest for context-relevant governance of agro-forest landscape restoration in Central Malawi: Insights from local processes	Djenontin & Zulu, 2021	2021	2	local traditional authorities,	Department of Forestry, Local Environment Sub-Committee, Area Executive Committee, Village Natural Resource Management Committees, Village Forest Committees, Resource-User Groups			Africa	Malawi	FGDs and KII (qualitative)	The current governance system shares some PGS attributes but does not foster adequate cooperation to address challenges of limited resource capacity, inequitable resource distribution, and negative institutional externalities	The current governance system shares some PGS attributes but does not foster adequate cooperation to address challenges of limited resource capacity, inequitable resource distribution, and negative institutional externalities (political)	The current governance system shares some PGS attributes but does not foster adequate cooperation to address challenges of limited resource capacity, inequitable resource distribution, and negative institutional externalities (social)	social	yes	no	Trees		Plantation forestry
Does adoption of on-farm tree planting depend on Forest co-management? Evidence from selected Forest sites in Kenya	Laichena, 2021	2021	1		Community forest associations, Kenyan Wildlife Service, Kenyan Forest Service	Participatory forest management, Forest Act, co-management		Africa	Kenya	survey (quantitative)	The factors identified as influencing participation in forest co-management and participation in on-farm tree planting included education, age of the respondent and access to extension services. From the results of the regressions, we conclude that while education and extension services are key in influencing on-farm tree planting, membership to CFAs as a means of forest co-management has not fac…	The factors identified as influencing participation in forest co-management and participation in on-farm tree planting included education, age of the respondent and access to extension services (demographic)	we conclude that while education and extension services are key in influencing on-farm tree planting (ecological)	ecological +	Yes	Yes	Trees	a larger scale study preferably using a longitudinal data that includes an in-depth analysis of forest governance and the interactions of social and economic factors is necessary. Such a study would provide more comprehensive information towards the development of better targeted policy instruments for sustainable forest management	Co-management
How do decision makers´ ethnicity and religion influence the use of forests? Evidence from Chile	Reyes et al, 2012	2021	1	Ethnic groups, religion groups		Forest policy		Latin America	Chile	Survey (quantitative)	Risk and time behaviors showed significant variations among ethnic and religion groups that relate in turn to different intensities of timber extraction and tree plantations cover. However, we did not find a direct relationship between ethnic and religious groups and the use of forests; instead, we found an indirect influence about how they shape attitudes towards time and risk.	Risk and time behaviors showed significant variations among ethnic and religion groups that relate in turn to different intensities of timber extraction and tree plantations cover (social)	Risk and time behaviors showed significant variations among ethnic and religion groups that relate in turn to different intensities of timber extraction and tree plantations cover (ecological)	ecological -	Yes	No	Biodiversity		State-led forestry
Power imbalances, social inequalities and gender roles as barriers to true participation in national park management: The case of Korup National Park, Cameroon	Nchanji et al, 2021	2021	1		NGOs, Government agencies	forest management practices		Africa	Cameroon	focus group discussions and semi-structured interviews (qualitative)	Research findings show that although the forest management system has changed in various policy documents, over the past years from a top-down to participatory approach, a centralised state system is still operational in the national park, with participatory approaches used merely as a legitimizing tool.	We show how the existing horizontal power relations (such as gender roles within the communities) and vertical power relations (such as government-community dimensions) simultaneously impact the outcomes of participatory approaches on the ground (political)	We show how the existing horizontal power relations (such as gender roles within the communities) and vertical power relations (such as government-community dimensions) simultaneously impact the outcomes of participatory approaches on the ground (political)	political	Yes	No	Biodiversity		State-led forestry
Promoting cocoa agroforestry under conditions of separated ownership of land and trees: Strengthening customary tenure institutions in Cameroon	Folefacka & Darr, 2021	2021	1			Cocoa certification, PES and land reform	Customary land tenure	Africa	Cameroon	Survery and archival reviews (quantitative and qualitative)	According to our baseline Coase theorem results, cocoa agroforestry was socially efficient when 13–60 fruit trees/ha were planted, providing a positive net social benefit (248,753 to 3,394,829 FCFA/ha). The policy intervention scenarios (cocoa certification, payment from voluntary carbon projects and reform of the current customary tenure system) led to more fruit trees being planted (14–71 trees…	The policy intervention scenarios (cocoa certification, payment from voluntary carbon projects and reform of the current customary tenure system) led to more fruit trees being planted (14–71 trees/ha) and increased the net social benefit (266,418 to 5,753,595 FCFA/ha) (political)	customary tenure system) led to more fruit trees being planted (14–71 trees/ha) and increased the net social benefit (266,418 to 5,753,595 FCFA/ha) (economic and ecological)	ecological +, ecocomic +	Yes	Yes	Trees		Agroforestry
A postmortem of forest policy dynamics of Nepal	Laudari et al, 2021	2021	1		CFUG, Ministry of Forests and Environment, Divisional Forest Office, civil society organizations	Forest policies, forest Act, guidelines, plan and programes		Asia	Nepal	Qualitative: interview with twenty-five people representing five stakeholders groups, namely forest bureaucrats (n=10), civil society organizations (n=3), donor agencies (n=3), community forestry advocates (n=4) and local community forestry users’ group (n=5). Framework-discursive institutionalism	The historical development and shift in country’s forest policy have followed discursive practices of institutionalization and deinstitutionalization accompanied partly by incremental and paradigmatic change and largely by domestic socio- political change and global policy discourse.	Domestic social and political systems, global environmental discourse and institution, and the process of paradigmatic change and transformation	Restrictive policy turned out to be ineffective for addressing forestry sector problem institutionalization and deinstitutionalization of the country’s forest policy Broad based policy idea such as inclusive and sustainable forestry address both local socio-econmomc concerns and global envirobmental problems	political	Yes	Yes	Forest	Framing and articulation of ideas to broader policy and political dia- lectic sphere, and its effective deliberation through policy and program arrangements are other important facets that the institution needs to consider for ensuring institutionalization and durability of forestry discourse	Forestry regimes
Who shapes the environmental policy in the global south? Unpacking the reality of Nepal	Aryal et al, 2021	2021	1		State organizations, NGOs and CBOs	National policy and plan		Asia	Nepal	Qualitative research: Review of national environmental policy milestones (n = 5) and scientific literature (n = 48) and undertook key informant interviews (n = 25) with seven policy stakeholder groups.	Increased involvement of non-governmental (as well as donor) actors in setting the context and framing of the environmental policies. However, the selection of tools of actions of environmental policy was dominated by the discursive sphere of government officials, experts, and international organizations.	Environmental discourse, development partner organization (donor communities)'s fund and technical support, social inclusion/exclusion	Obstructed in the achievement of the policy outcomes and led to policy failure. Ignorance to local communities in the process	political	Yes	No	ES	NA	Forestry sector
The role of traditional belief systems in conserving biological diversity in the Eastern Himalaya Eco-region of India	Janaki et al, 2021	2021	1				Traditional belief systems, norms and practices	Asia	Nepal	Quanitative Research: semi-structured interviews (n = 299) conducted with indigenous communities.	Among the 35 threatened mammals of IUCN Red List, 28 received some form of protection from taboos and traditional beliefs.	Market demand, socio-economic factors, traditinal cultural practices	Protection of IUCN red listed threatened mammals	ecological +	Yes	Yes	Wildlife	NA	community conserved areas
Forest ecosystem services in Romania: Orchestrating regulatory and voluntary planning documents	Nichiforel et al, 2021	2021	10		Forest Management Enterprises (FMEs), State government	Forest management planning, forest management certification, conservation network, Forest Policy and Ownership		Europe	Romania	Mixed (quantitative information and qualitative content analysis)	The FMP is seen by the authorities as an integrative policy instrument for delivery/managment of Forest Ecosystewm Services, that includes Natura 2000 biodiversity conservation network, and the forest certification sytstem.	Protected species and habitats of community interest, Use of participatory process in forest certification process, Elusive and precautionary terms of reference in categorisation of conersation network	The integrative approah is more likely to increase the effectiveness of voluntary additional commitments, and may provide a model for opening the FMP procedure to a more participatory process.	political	Yes	Yes	Forest ecosystem services		Forest management enterprise
Power analysis as a tool to analyse trade-offs between ecosystem services in forest management: A case study from nine European countries	Juerges et al, 2021	2021	10		NGOs (nvironmental, hunting, timber industries and forestry), Private forest owners, State forest management and administration, Recreational actors	Power strategies (coercion”, “incentives”, and “dominant information”), Forest management practices	Moral norms, rules, ideologies	Europe	Germany, Ireland, Italy, Lithuania, Portugal, Slovakia, Sweden, the Netherlands, and Turkey	Qualitative	Different actor types have varying capacity to apply different power strategies (coercion, (dis)incentives, and dominant information) for dominating conflicts about ES trade-offs. Governmental actors are more sucessful with coercion, market actors provided material incentives, and civil society actors were successful at providing immaterial incentives by making moral arguments and emphasizing the…	Power strategy and resources	Actors interested in provisioning Ecosystem services (ESs) had strong power resources but because of specific bio-geophysical, political or economic conditions, actors with interest in regulating and maintenance ES or cultural ESs can have equal or stronger power resources.	political, economic +	Yes	No	Ecosystem serices in forest management	1. Modifications of the actor-centered power approach to enhance the analytical clarity of power analysis. 2. The role of power and relations among actors in the generation of ES bundles of forests and of other ecosystems.	Management of forest ecosytem services
The relationship between knowledge and community engagement in local urban forest governance: A case study examining the role of resident association members in Mississauga, Canada	Butt et al, 2021	2021	1	Community groups, City Councillors,	Resident Associations, Conservation authorities, forestry management staff, urban forestry practitioners, municipal and regional authorities	forest governance, decision-making and decision making stgrategies	Traditional forest knowledge	North America	Canada	Qualitative	Three key issues was indentified: 1. knowledge embodies all the roles taken by Resident Association (RA) Executive Members, 2. knowledge shraring is important to motivate and usutian engagement, and 3. knowing is critical to developing and establishing engagement strategies. RAs, community groups, and local-level government (individually and/or collaboratively) can enhance the knowledge of reside…	knowledge, ability to establish relationship with decision makers	Organized, but also strategic and issue-oriented RA’s tended to gain prominence in the decision-making and governance process for urban forestry.	political	Yes	Yes	Urban forests	1. create similar measurable parameters for different jurisdictions, including the degree to which groups vary across RAs with respect to discussion, production, evaluation, and dissemination of knowledge. 2. How RAs assign importance to knowledge and how they implement their knowledge. 3 How knowledge is perceived among RA members and the degree of conformity of ideas and values amongst the memb…	Urban forest goverance
Re-building historical commons: How formal institutions affect participation in community forests in Galicia, Spain	Nieto-Romero et al, 2021	2021	1	families	Commoners of community forests, State and regional governments	Institutional bricolage and participation		Europe	Spain	Interviews and participant observation (Qualitative)	State and regional government installed a forestry profit-seeking and extractive mentality among commoners that have contributed to the crowding-out of volunteer participation, and a management requiring considerable technical knowledge and navigation through multiple levels of bureaucrac	institutional bricolage, forestry logic	Most commoners internalised a forestry-shareholder logic motivated by extractive and profit-seeking aims over forests, which was odds with commoning and volunteer participation, hampering the full achievement of a commoning logic	economic +	No	Yes	forest and forest-based resources	Gender sensitive research to understand how women are hindered to participate in contexts where they are not resource-dependent, and in cultures considered more egalitarian such as the European context.	Community forests
Understanding drivers of local forest transition in community forests in Mixteca Alta, Oaxaca, Mexico	Hernández-Aguilar et al, 2021	2021	5		community assembly	local community forest governance. Government forest policies	Community rules, social norms and obligatory labor contributions (tequios)	Latin America	Mexico	Community workshops, interviews, participant observation, and the review of historical sources (Mixed, qualitative and quantitative)	Communities exhibited organizational capacity and mobilized taskforces to achieve forest recovery, which highlight the importance of collective action and effective local governance. suggests that a novel community-based FT pathway should be recognized. At least for Mexican forest policies, forest restoration programs need to provide the right incentives to compensate opportunity cost in marginal…	Drivers of local forest transition include outmigration and new forest policies, as well as endogenous drivers, such as communities' social capital, local institutional efforts, and socio-ecological awareness. Prevalence of endogenous drivers suggests a strong community-based local forest transition pathway	Forest cover increased by 71% (2640 ha), with an annual change of 2.73% as a result of reforestation and natural regeneration driven by community-based local forest transition pathway.	ecological +	Yes	Yes	Community forest		Community forests
Are we getting there? Evidence of decentralized forest management from the Tanzanian Miombo woodlands	Lund & Treue, 2008	2008	1	Village leadership	District forest office, forest committees	decentralisation of forest management		Africa	Tanzania	forest inventory techniques, wealth ranking, participant observation, a one-year quarterly total income survey, and semi-structured interviews as well as informal meetings and discussions.	Tree growth is estimated to exceed harvest, and forest utilization appears effectively controlled. Forest revenues cover the costs of management and finance local public services, but the underlying taxes and regulations have made the poorest worse off	forest conservation, rural livelihoods (ecological and economic)	Tree growth is estimated to exceed harvest, and forest utilization appears effectively controlled. Forest revenues cover the costs of management and finance local public services (economic +, ecological +)	(economic +, ecological +)	Yes	Yes	forest and forest-based resources		community forestry
Management of non-timber forestry products extraction: Local institutions, ecological knowledge and market structure in South-Eastern Zimbabwe	Mutenje et al, 2011	2011	1			common property management regimes, rules governing usage (including costs of usage)	Taboos	Africa	Zimbabwe	Household interviews, Focus group discussion, Achival review	Empirical results from a regression analysis showed that resource scarcity, market integration, and infrastructural development lead to greater resource degradation, while livestock income, high ecological knowledge, older households, and effective local institutional management of the commons reduce resource degradation. The results suggest that there is need for adaptive local management system…	Resource scarcity, market integration, and infrastructural development lead to greater resource degradation, while livestock income, high ecological knowledge, older households, and effective local institutional management of the commons reduce resource degradation. (economic, ecological)	Forest degradation (ecological -)	ecological -	Yes	yes	NTFPs		community forestry
Customary forest tenure in southwest Ethiopia	Wakjira& Gole, 2007	2007	1				customary tenure systems and institutions	Africa	Ethiopia	Participatory resource mapping, mapping, transect walk and participatory institutional analysis tools. Historical matrix and women's daily routine activity participatory tools. Focus group discussion.	there is an urgent need to recognize the existing customary forest tenure system in land policy and administration reforms, and in the implementation of participatory forest management systems in this area.	location and status of forest resources, local community forest classification systems, customary tenure system and local institutions involved in forest management. Customary forest management institutions, tenure and access and property right to customary forestland. Historical forestland use of the local community, the evolution of customary forest tenure arrangement and the role of women in f…	sustainable use of the forest resources (ecological +)	ecological +	Yes	Yes	forests and forest products	The issue of equity should be carefully examined in order to find a way to benefit all community members fairly.	community forestry
The forbidden fuel: Charcoal, urban woodfuel demand and supply dynamics, community forest management and woodfuel policy in Malawi	Zulu 2010	2010	1		Department of Forestry, Forest committees Department of Energy Affairs	wood fuel policies/laws National Forest Policy National Energy Policy		Africa	Malawi	relying primarily on secondary data from various report sand published work on wood fuel policies/laws, supply, demand, trading, and use patterns. Plus 381 household interviews, focus groups, forest-inventory.	Findings revealed growing, spatially differentiated wood fuel deficits in southern and central Malawi and around Blantyre, Zomba and Lilongwe cities. New differentiated policies should include commercial wood fuel production and licensing for revenue and ecological sustainability under CBFM or concessions with in and out side selected reserves, an enterprise-based approaches for poverty reduction…	Poverty, limited electricity access, reliability and generation exacerbated by tariff subsidies, and complex fuel-allocation decisions restricted energy-ladder transitions from woodfuels to electricity, producing an enduring urban-energy mix dominated by charcoal, thereby increasing wood consumption. (economic)	growing illegal production of charcoal in forest reserves (ecological -)	ecological -	Yes	No	NTFPs (fire wood)	more data and research are needed, including updating the national forest-cover and biomass assessment incorporating trees outside forests,understanding long-term household responses to, and allocation of resources during, wood scarcity, and improved modeling of wood fuel demand scenarios.	community forestry
Participatory forest management and its impacts on livelihoods and forest status: the case of Bonga forest in Ethiopia	Gobeze et al 2009	2009	1		District Office of Agriculture and Rural Development (DOARD), NGOs, Forest User cooperatives (FUCs).	Participatory Forest Management (PFM) scheme		Africa	Ethiopia	Forest inventory, Key informant interviews, questionnaire	PFM is shown to have positive impacts both on the state of the forest and living condition of participant households at least within the project life time. Forest conditions such as seedling and sapling densities improved. PFM also (i) promoted awareness about forest, (ii) capacitated locals to form new institutional arrangement that increased their participation in forest management, helped to r…	The goal of the project was to improve the livelihoods of forest-dependent people, especially the poor, disadvantaged groups and women. The purpose of the project was to improve the efficiency and effectiveness of land use, through participatory forest management (economic)	PFM is shown to have positive impacts both on the state of the forest and living condition of participant households (economi+, ecological +)	economi+, ecological +	Yes	Yes	forest and forest-based resources	Future studies should assess how the PFM programs would perform few years after the support of the NGOs terminates	Co-management
Forest incomes and poverty alleviation under participatory forest management in the Bale Highlands, Southern Ethiopia	Yemiru et al 2010	2010	1		District Office of Agriculture and Rural Development (DOARD), NGOs, Forest User cooperatives (FUCs).	Participatory Forest Management (PFM)		Africa	Ethiopia	key informant interviews, group discussion, and household surveys	the result confirms the importance of forest income in poverty alleviation and as safety nets in times of income crisis	forest resources to the livelihoods of rural households (economic)	forest products are the most important sources of income contributing to 34% and 53% of household per capita income and per capita cash income (economic +)	economic +	Yes	Yes	forest and forest-based resources		Co-management
Assessing the suitability of community-based management for the Nyungwe Forest Reserve, Rwanda	Masozera et al 2006	2006	1	Local Council	government agency, and environmental organization, Department of Forestry			Africa	Rwanda	Field observation, field survey	representatives of a government agency and a nongovernmental organization anticipate that weaknesses associated with CBM approach outweigh its strengths	additional income opportunities associated with CBM (economic)	threats to the unique biodiversity of NFR (ecological +)	ecological -	Yes	No	Biodiversity	Members of ORTPN and WCS, on the other hand, perceive that uncertainty associated with high-level decisions and that limited control by governmental agency on community actions poses significant challenges to the success of CBM. This must be onvstigated further	State-led
Local participation in forest and biodiversity conservation in a Nigerian rain forest.	Ezebilo 2011	2011	1					Africa	Nigeria	personal interviews	most of the respondents preferred the institution that combines biodiversity conservation with development	Their preferences were influenced by income from farming activities, income from non-timber forest products and income from non-traditional employment (economic)	Biodiversity consevation (ecological +)	ecological +	Yes	Yes	BIodiversity		State-led
Participatory Forest Management in West Usambara Tanzania: What Is the Community Perception on Success?	Luswaga et al 2020	2020	4		non-governmental organisations, or local government, village natural resource committees,	participatory forest management, joint forest management; community based forest management		Africa	Tanzania	household survey and focus group discussions	the perceived performance of the participatory programs in achieving the participation aims has been moderate with better results in the state forest jointly managed with the community	Training attendance, trust on institutions, and location were significant predictors of participation intensity of the households (Geographic, social)	the perceived performance of the participatory programs in achieving the participation aims has been moderate with better results in the state forest jointly managed with the community (political)	political	Yes	Yes	forest and forest-based resources		Co-management
The Robustness of Indigenous Common-property Systems to Frontier: Expansion: Institutional Interplay in the Mosquitia Forest Corridor	Tanya, 2008	2008	2		Forestry department	Protected area policies		Latin America	Honduras and Nicaragua	individual and group interviews, semi structured interviews, structured questionnaire to households (qualitative and quantitative)	The findings suggest that the broader institutional environment, specifically the protected area policies and processes, significantly influence the transaction costs and risks involved in collective rule-making, and thereby impact the capacity of the indigenous residents to sustain their common-property systems	Institutional environment, specifically the protected area policies and processes, significantly influence the transaction costs and risks involved in collective rule-making, and thereby impact the capacity of the indigenous residents to sustain their common-property systems (political)	Institutional environment, specifically the protected area policies and processes, significantly influence the transaction costs and risks involved in collective rule-making, and thereby impact the capacity of the indigenous residents to sustain their common-property systems (economic -)	economic -	Yes	yes	forest and forest-based resources		Community forestry
Municipal politics and forest governance: Comparative analysis of decentralization in Bolivia and Guatemala	Andersson et al, 2006	2006	2		Municipal governments	decentralized environmental policy		Latin America	Bolivia, Guatemela	survey (quantitative)	We analyze the survey responses of 200 mayors and show that local-level institutional incentives are systematically linked to variations in local politicians’ interest and investment decisions in the forestry sector. Further, we find that a decentralization policy that transfers very limited decision-making powers to local governments stifles local interest in organizing resource governance activ…	Local-level institutional incentives are systematically linked to variations in local politicians’ interest and investment decisions in the forestry sector (economic)	A decentralization policy that transfers very limited decision-making powers to local governments stifles local interest in organizing resource governance activities (political)	political	yes	yes	Timber and NTFPs		Co-management
Contrasting Colonist and Indigenous Impacts on Amazonian Forests	Lu et al, 2010	2010	1	indigenous ethnic group		policies		Latin America	Ecuador	household surveys and remotely sensed imagery (quantitative)	Overall, measures of deforestation and forest fragmentation were significantly greater for colonists than indigenous peoples. On average, colonist households had approximately double the area in agriculture and cash crops and 5.5 times the area in pasture as indigenous households. Nevertheless, substantial variation in land-use patterns existed among the five indigenous groups in measures such as…	On average, colonist households had approximately double the area in agriculture and cash crops and 5.5 times the area in pasture as indigenous households (economic)	Overall, measures of deforestation and forest fragmentation were significantly greater for colonists than indigenous peoples (ecological-)	ecological -	yes	no	Forest land and resources		State forest
Where to put community-based forestry?: Reconciling conservation and livelihood in Lampung, Indonesia	Putraditama et al, 2021	2021	2		Community forest groups, NGOs, Ministry of Environment and Forestry (MoEF)	Government rules and regulations		Asia	Indonesia	Qualitative methods (focus group discussion and interviews with farmers and stakeholders	Securing land tenure is the most important motivation for them to participate in CBF and abide by the government-imposed rules and regulations. Participants in both sites have experienced increased income, as well as other benefits, such as reduced fire incidents and illegal activities.	Inequality (socio-economic status or gender based), Governance within community; security of property rights; government support or interferance; and material benefits	Restoration of degraded land, more secure property rights,	ecological +	Yes	Yes	timber and non-timber for- est products	Experimental designs for quantifying actual cost and benefits of CBF designation and stratifying the community experi- ences and outcomes based on their biophysical features	Community based forestry
Dual Governance and the Shadow of State Authority: Co-Management Realities in Rema-Kalenga Protected Area of Bangladesh	Subroto et al, 2021	2021	1	Village conservation forums, community patrolling groups, youth conservation clubs, indigenous communities	Co-management council and co-management committee, NGOs, Donor org. Rema Kalenga Wildlife Sanctuary, forestry department	Wildlife conservation and security Act 2012	Local practices	Asia	Bangladesh	Qualitative methods (interviews	A low realized level of devolution as Rema-Kalenga’s co-management institutions operate as mere unpaid “helpers” under the shadow of the state’s centralized top-down governance; and emerging dual governance in which local co-management institutions have created their own spaces of engagement and de facto influence, while significantly lacking active involvement in the core zone.	improper legal and institutional framework, degere of power; Inconsistency and incompliance between two management bodies	Creation of local co-management institutions -- defactro forest governance structure --emerging dualities Power inequalities and conflict between local and state	political	Yes	No	Protected area and bufferzone (forest resources)	Further studies on co-management institutions and governance strucutres	Co-Management (protected area)
What (De)Motivates Forest Users’ Participation in Co-Management? Evidence from Nepal	Kimengsi et al, 2019	2019	1	Women groups, youth groups, low caste groups, village head	National Trust for Nature Conservation (NTNC), ACAP, Annapurna Conservation Area Mnaagement Committee, forest management sub-com mittees	Rules regulating co-management (conservation area management rules); and managmenet plan of CAMC and forest management sub-committees	Traditional/local practices	Asia	Nepal	Qualitative: 5 focus group discussion (FGD) and 10 key informants interviews in five villages.	The motivation by actors to participate is not largely driven by users’ perceived benefits.a deviation from the previously understood rationale that should be factored into co-management theory development. Based on the observed non-inclusion of underprivileged groups, two possible scenarios are envisaged: (i) a further deprivation and exclusion of marginalized groups, leading to their uncontroll…	Economic (incentives); Policy factor: dominance of top-down approach, unclear and irregular information flow, social: nominal and passive participation of women and dalit; ecolgoical	Social: Nominal and/or passive participation of poor, women and Dalit (lower caste) in decision-making and implementation Ecological: Intrinsic motivation in protecting forests and natural resources even in the situation with no benefits from it. Economic: royalty rate to the CAMC and forest management committee is lowered; and forest products for subsistence and additional income.	social, economic+, ecological -	Yes	Yes	Timber and NTFPs	Suggests further studies to (i) quantitatively investigate the determinants of forest user’s motivation in co-management, (ii) identify pathways to ensure a meaningful reconstruction of local institutions to ensure an effective co-management negotiation process, and (iii) investigate conditions under which the state’s willingness for meaningful and fairer negotiations in co-management can be enha…	Co-management (Conservation Area)
Ideals and institutions: Systemic reasons for the failure of a social forestry program in south-west Bangladesh	Afroz et al, 2016	2016	2		Donor organization, NGO, Government organization	National laws and policies related to the social forestry	Customary practices	Asia	Bangladesh	Qualitative: focus group discussions, key informant interviews, collection of personal narra- tives, informal conversations, and direct observation	Improving rural livelihoods and natural resource management in environmentally, socially, and politically marginal settings such as south-west coastal Bangladesh will require far more transformative institutional change than can be achieved by a donor-initiated project intervention, no matter how well-designed or how worthy the ideals, requiring a much deeper appreciation of the ‘‘politics of inc…	Policy, politics,socio-economic factors	Local and supra-local institutional realities deviated from the CBNRM ideals and assumption (Articulation) Failed to significantly increase forest cover or improve the livelihoods Lack of community representation, participation, and empowerment on planning, decision making and implementation process Contradiction between top-down and bottom up institutional structure	Political, ecological -	Yes	No	Collective management of water, land, aquaculture, for- ests, and natural disaster	NA	Social forestry
REDD+ as a Vehicle for Community-Based Forest Management? Critical Insights from Vietnam	Bayrak et al, 2020	2020	2	Traditional and customary groups	I/NGOs ^ Donors: UN-REDD, FAO, UNDP, FFI, Vietnam Government, community based forest management groups, community forest management boards etc	REDD+ and CBFM related policies	Traditional and customery institutions and practices	Asia	Vietnam	Mixed methods (Qualitative and quantitative): household survey, key informant interviews, in-depth experts and stakeholders interviews; FGDs, and review of literature, policies and projects reports and data sets	UN-REDD built upon an existing forest governance infrastructure, and did not bring any significant change to households’ livelihoods. FFI-REDD+ in Hieu, on the other hand, actively contributed to the development of a CBFM system and infrastructure as well as forestland allocation to the communities in accordance with their customary boundaries.	forestland tenure, Benefit sharing mechanism, FPIC, and implementation of social safeguards, and external support. socio-demographic characteristics, local governance context and livestlihood trajectories of individual households are also keys.	Reinforcement or even exacerbation of existing inequalities; lead to the establishment of CBFM and community forestland tenure; Conflicts between communities and state forest enterprises;	Social	Yes	Yes	REDD+	REDD+ schemes need to take key factors such as food security, temporality of livelihood strategies, (forest)land tenure, gen- der, age, forest dependence, and marketization of individual households more com- prehensively into account.	Community managed forestry
On the interplay of actors in the co-management of natural resources - a dynamic perspective	Fischer et al. 2014	2014	2				Traditional governance	Africa	Ethiopia	Archive review of 53 items such as meeting minutes and correspondence between different institutional actors, semi-structured interviews, focus group discussions	the biggest threats to sustainable resource use consisted in uncertainty, namely whenever resource users felt that their use rights might soon be withdrawn.	a task force at the district level (composed of staff of relevant sectoral offices) and a conservation council, which included five representatives from each kebele and members of the task force. The regional conservation body and the NGO previously involved continued to support and facilitate governance processes, mainly because of their interest in the conservation of the Ethiopian wolf. (Polit…	sustainable resource use (ecological +)	ecological +	Yes	Yes	Forest reserve	raises the question if there are any links between the type of co-management arrangement and the state of the resource that the arrangement aims to govern. more research is certainly needed to investigate the influence of different arrangements on the state of the focal resources.	Co-management
Determinants of the process and outcomes of household participation in collaborative forest management in Ghana: A quantitative test of a community resilience model.	Akamani & Hall 2015	2015	1	Ethnicity		Collaborative forest management		Africa	Ghana	Survey (structured questionnaire) quantitative	community location and past capitals were the strongest predictors of the outcomes of the CFM programme. Participation in CFM programme also had a positive effect on human capital but had minimal impact on the other capitals influencing household well-being and resilience	community location, past connections with institutions, and past bonding social capital (economic)	household well-being and resilience, suggesting that the impact of co-management on household resilience may be modest (economic +)	economic +	Yes	Yes	NTFPs	the combination of qualitative and quantitative data at multiple levels of analysis in future studies promises to yield a more comprehensive understanding of these relationships	Co-management
Chaos theory and assessment of forest stakeholder attitudes towards Australian forest policy	Mussewhite &Herath, 2007	2007	1			Forest Agreement, forest policy		Australia	Australia	Questionnaire survey (quantitative)	In reality, not only are the relationships between the stakeholder groups are dynamical and non-linear but the relationships between stakeholders within a stakeholder group may also exhibit dynamical and non-linear behaviour.	Policy makers have traditionally lacked a community feedback mechanism which is grounded in the hard sciences (political)	In reality, not only are the relationships between the stakeholder groups are dynamical and non-linear but the relationships between stakeholders within a stakeholder group may also exhibit dynamical and non-linear behaviour (social)	social	yes	no	Forest reserve		State-led forestry
Professionals awareness in promotion of conservation and management of urban forests as green infrastructure of Riga, Latvia	Jankovska et al, 2010	2010	1		Professional groups, municipality			Europe	Latvia	Survey (quantitative)	The statistical analysis and data's empirical distribution showed significant differences in attitudes between professional groups of managers and planners to the statements about natural renewal, freedom, contact with nature, sustainable development strategy, management cost and direct participation from the local community	significant differences in attitudes between professional groups of managers and planners to the statements about natural renewal, freedom, contact with nature, sustainable development strategy, management cost and direct participation from the local community (political and economic)	The consequent loss and degradation of urban forests could adversely affect ecosystems as well as human well-being and cause negative externalities e.g. the loss of non-priced benefits (ecological -)	(ecological -	yes	no	Tree		Urban forest goverance
Application of an ecosystem function framework to perceptions of community woodlands	Agbenyega et al, 2009	2009	1		Forest owners, local residents, government institutions, and conservation organisations			Europe	England	Survey (quantitative)	Each of the four groups placed greatest importance on services associated with habitat (16-39% of the total importance) and information (30-50%) functions suggesting, in this example, mutual interest in the use of woodlands as a habitat or recreational resource. By contrast a potential area of difference was the particularly high importance placed by one owner on dis-services such as fly tipping.…	Each of the four groups placed greatest importance on services associated with habitat (16-39% of the total importance) and information (30-50%) functions suggesting, in this example, mutual interest in the use of woodlands as a habitat or recreational resource (ecological)	Different interests on the use of woodland (political)	political	yes	yes	Woodland		state-led and private forestry
Determinants of export marketing strategies of forest products companies in the context of transition - The case of Slovakia	Brodrechtova, 2008	2008	1			Forest export marketing strategies, domestic and foreign laws, political rules and programs, economic rules and contracts		Europe	Slovakia	qualitative methodology using in-depth personal interviews	The results suggested that generally the physical and relational resources and domestic formal institutions have the most relevant bearing on export marketing strategies	formal institutions have the most relevant bearing on export marketing strategies (political)	the uncertainties associated with formal domestic institutions still led occasionally to a reliance on informal relationships (social)	social	yes	yes	timber and forest resources		state-led and private forestry
Conflict management in protected areas: The Lazar Canyon natural monument, Eastern Serbia	Grujičč et al, 2008	2008	1		NGOs, management of protected areas	nature conservation policy		Europe	Serbia	Survey (qualitative)	The study is based on a small survey with relevant stakeholders to explore their attitudes towards forests as natural resources and nature conservation policy. Findings suggest that these conflicts could be overcome through the involvement of all stakeholders and jointly agreed activities	Findings suggest that these conflicts could be overcome through the involvement of all stakeholders and jointly agreed activities (political)	Findings suggest that these conflicts could be overcome through the involvement of all stakeholders and jointly agreed activities (political)	political	yes	no	Biodiversity		Forest reserves
Building trust in natural resource management within local communities: A case study of the Midewin National Tallgrass Prairie	Davenport et al, 2007	2007	1		Protected area management	Protected natural areas programs and policies		North America	Illinois	in-depth interviews (qualitative)	The interviews revealed that trust is perceived as important to effective management. Distinct expectations for management outcomes and processes emerged, including the values, knowledge, and capacity demonstrated in management decisions and actions and opportunities provided for communication, collaboration, and cooperation within the agency-community relationship	The interviews revealed that trust is perceived as important to effective management (social)	The case study identified several constraints to building trust, including competing values, knowledge gaps, limited community engagement, and staff turnover (political)	political	yes	no	Biodiversity		State-led forestry
The Sacred Forest and the Mythical Python: Ecology, Conservation, and Sustainability in Kom, Cameroon, c. 1700-2000.	Nkwi, 2017	2017	1				Beliefs traditions	Africa	Cameroon	archival sources and secondary material, along with oral interviews (qualitative)	The beliefs and practices of Kom people continue to exist and has sustained the forest over the years.	Christianity, colonial policies, and the changing perceptions of the people. (cultural, political)	Forest degradation (ecological -)	ecological -	Yes	yes	Forest reserve	Environmental protection beyond large forest areas.	community forestry
Performance of participatory forest management in Ethiopia: institutional arrangement versus local practices	Ayana et al. 2017	2017	1		Local cooperative	participatory forest management (PFM) arrangements, rules and procedures		Africa	Ethiopia	in-depth case study of Agama Forest Cooperative (AFC), where one of the authors lived and participated in the local community’s daily practices for 3 months (qualitative)	This article demonstrates a significant disparity between the PFM institutional principles and actual local forest management practices. Institutional arrangements, rules and procedures are not sufficient conditions to guide actions to enhance sustainable and PFM, although they might be part of a much broader ‘necessary’ set of elements for sociocultural change	performance of arrangements (political)	stability of the traditional forest management political	political	Yes	Yes	Forest reserve	importance of a practice-based rather than a normative-based approach toward reforming forest governance at local level. In such a PBA, attention needs to be given to the practical logics in communities and to the realities of what people actually do and say in the context of their daily lives.	Forest reserves
Taboos as informal institutions of local resource management in Ghana: Why they are complied with or not	Osei-Tutu 2017	2017	3		Christianity, formal education, modern media		Taboos	Africa	Ghana	review of available reports, semi-structured interviews, focus group discussions and personal observation (qualitative)	due to the adoption of Christianity and other aspects of modernity such as formal education and exposure to foreign culture through modern media, taboos that rely on myths only to achieve compliance have lost their influence on resource use practice in contemporary local communities	traditional local norms and rules regulate the actions of people (cultural)	Christianity and other aspects of modernity such as formal education and exposure to foreign culture through modern media, taboos that rely on myths only to achieve compliance have lost their influence on resource use practice in contemporary local communities (socio-cultural)	social	Yes	Yes	Timber and biodiversity		Sacred grooves
What rights and benefits? The implementation of participatory forest management in Kenya: the case of Eastern Mau Forest Reserve	Mutune et al 2017	2017	1	ethnic gropus	Kenya Wildlife Service, Community Forest Association (CFA),	Participatory Forest Management (PFM)		Africa	Kenya	key informant interviews, semi-structured interviews (qualitative and quantitative)	Members of the local communities and other actors have continued to access these resources through various structural and relational means, in the same way as before the introduction of PFM.	new income opportunities for forest adjacent communities in seedling production and beekeeping. (economic)	Forest conservation (ecological +)	ecological +	Yes	Yes	timber and firewood		Co-management
Forest management and economic rents: Evidence from the charcoal trade in Madagascar	Minten et al 2013	2013	1			forest certification		Africa	Madagascar	Interviews (questionnaires) (quantitative)	First, annual gross margins are significantly higher for traders in the regulated low-value charcoal industry compared to traders in the unregulated agricultural sector	annual gross margins are significantly higher for traders in the regulated. Second, traders in the charcoal sector with more government connections have greater access to the rents that stem from charcoal regulation low-value charcoal industry compared to traders in the unregulated agricultural sector (economic)	gross margins are significantly higher for traders in the regulated (economic +)	economic +	Yes	Yes	Charcoal		Forest reserves
Revisiting the issue of elite capture of participatory initiatives	Lund and Saito-Jensen 2013	2013	1	Village council	District forest office National Forest Reserve Village forest management comittee	CBFM		Africa	Tanzania	various PRA exercises, collection of public records, semi-structured interviews with individuals and groups, and participant observations in the forest. Participant observations were also conducted at meetings, elections, and village assemblies (qualitative)	Snapshot evaluations of participatory initiatives at a certain point of time may gloss over the dynamic nature of social relations and ongoing power struggles among social groups. The ambiguous conceptualization of elite capture masks important distinctive characteristics and different outcomes in distribution of power and resources.	elite capture change over time. Social change initially invoked by marginalized groups (social)	Elite capture ( marginalization of particular people, primarily the forest dependent, who also happened to belong to the poorer community segment. Their interests and needs were neglected in the making and implementation of forest regulations, and, as a consequence, their livelihoods suffered) (economic -)	economic -	Yes	Yes	NTFPs and wood for firewood	Studies of elite capture should be based on in-depth and longitudinal empirical investigations that carefully characterize forms and outcomes of elite capture and consider both the changing dynamics of social settings and the perceptions held by the people under study.	community forestry
Exploring village governance processes behind community-based forest management: legitimacy and coercion in the Usambara Mountains of Tanzania	Rantala & German, 2013	2013	1	Village council,	local government and NGOs, forest committee			Africa	Tanzania	semi-structured individual and group interviews, household survey (qualitative and quantitative)	This case study of northeastern Tanzania finds that the current outcomes of Community-Based Forest Management, favouring conservation over exploitation, precariously depend on contested claims to legitimacy embedded in intra-community social and political dynamics	formal decision on CBFM establishment is to be made in the village assembly, theoretically inclusive of all villagers (political)	favouring conservation over exploitation (ecological +)	ecological +	Yes	Yes	forest and forest-based resources		community forestry
Discourses of conflict and collaboration and institutional context in the implementation of forest conservation policies in Soria, Spain	Pecurul-Botines et al, 2014	2014	2			forest conservation policies		Europe	Spain	It included the collection documentary material, qualitative interviews and keeping a field diary. Documentary material such as media coverage and policy documents was analysed to discern socially embedded rules and formal bureaucratic institutions	We find that the institutional context plays an important part in determining local discourses in the implementation of forest conservation policies	We find that the institutional context plays an important part in determining local discourses in the implementation of forest conservation policies (political)	Yet local counter-discourses have limited influence in the implementation and policy processes in the face of contestation by the discourses of regional civil servants conservation activists (social)	social	yes	yes	forest and forest-based resources		Natinal Park
